# Supplementary material for: Total C-21 Steroidal Glycosides From Baishouwu Ameliorate Hepatic and Renal Fibrosis by Regulating IL-1β/MyD88 Inflammation Signaling
Source: Front Pharmacol. 2021 Oct 26;12:775730. doi: 10.3389/fphar.2021.775730 (PMC8576092; doi:10.3389/fphar.2021.775730)
Supplement: Supplementary file 2 [file Table2.XLSX]

## Sheet: Sheet1
Table S2 The targets of hepatic fibrosis and renal fibrosis obtained from DisGeNet Database
Disease	Gene	Gene_id	Score_gda	Association_Type	Original_DB	Sentence	PMID	PMID_Year
Fibrosis, Liver	TGFBR1	7046	0.35	Biomarker	BEFREE	This <span class="gene" id="15723089-5-5-9">ALK5</span> inhibitor was then tested in a model of liver hepatectomy in TGF-beta-overexpressing transgenic mice, in an acute model of liver disease and in a chronic model of dimethylnitrosamine (DMN)-induced <span class="disease" id="15723089-5-207-221">liver fibrosis</span>.	15723089	2005
Fibrosis, Liver	GPT	2875	0.1	AlteredExpression	BEFREE	<span class="disease" id="16340475-0-0-14">Liver fibrosis</span> in HIV-positive patients with hepatitis C virus: role of persistently normal <span class="gene" id="16340475-0-92-116">alanine aminotransferase</span> levels.	16340475	2006
Fibrosis, Liver	COX2	4513	0.06	Biomarker	BEFREE	We aim to elucidate possible biological effects of <span class="gene" id="18503750-2-51-56">COX-2</span> in <span class="disease" id="18503750-2-60-74">liver fibrosis</span> using both gain-of-function and loss-of-function mouse models.	18503750	2008
Fibrosis, Liver	APOM	55937	0.02	Biomarker	BEFREE	Presently, ATX, which produces LPA through its lysophospholipase D activity, has been shown to be a useful laboratory test for the diagnosis and staging of <span class="disease" id="30541965-5-156-170">liver fibrosis</span>, whereas PS-PLA&lt;sub&gt;1&lt;/sub&gt; and <span class="gene" id="30541965-5-203-207">ApoM</span> are considered to be promising clinical markers reflecting the in vivo actio…	30541965	2018
Fibrosis, Liver	TGFB1	7040	0.4	Biomarker	BEFREE	Moreover, the NTSD treatment significantly decreased the <span class="gene" id="27633729-7-57-90">transforming growth factor beta 1</span> (<span class="gene" id="27633729-7-92-98">TGF-β1</span>) and Smad3 gene expression and increased inhibitory Smad7 gene expression in liver tissues of <span class="disease" id="27633729-7-193-195">HF</span> rats, suggesting that NTSD inhibited the ECM expressio…	27633729	2016
Fibrosis, Liver	ABCB11	8647	0.03	GeneticVariation	BEFREE	Our data confirm that homozygous presence of the major [C] allele of <span class="gene" id="22681771-9-69-75">ABCB11</span> c.1331 T&gt;C is a genetic susceptibility factor for HCV infection, but not for <span class="disease" id="22681771-9-153-167">liver fibrosis</span>.	22681771	2012
Fibrosis, Liver	FN1	2335	0.1	Biomarker	BEFREE	Finally, the possible regulatory effect of <span class="gene" id="24976518-9-43-54">fibronectin</span> peptides in <span class="disease" id="24976518-9-67-81">liver fibrosis</span> was further supported by the ability of these peptides to induce metalloprotease-9 (MMP-9) expression in human monocytes.	24976518	2015
Fibrosis, Liver	PSMC5	5705	0.01	Biomarker	BEFREE	Moreover, the frequency of C2 allele of cytochrome <span class="gene" id="9211568-9-51-54">P45</span> 02E1 was found to be higher in patients with nonfibrotic alcoholic liver disease than in patients with severe <span class="disease" id="9211568-9-165-181">hepatic fibrosis</span> or liver cirrhosis.	9211568	1997
Fibrosis, Liver	RBP4	5950	0.01	Biomarker	BEFREE	<span class="gene" id="25587629-5-0-3">RBP</span> was found to bind retinol, and direct the antisense oligonucleotide (ASO)-laden RcP carrier to hepatic stellate cells (HSC), which play essential roles in the progression of <span class="disease" id="25587629-5-178-194">hepatic fibrosis</span>.	25587629	2015
Fibrosis, Liver	STAT3	6774	0.1	Biomarker	BEFREE	In conclusion, our data unveil a novel mechanism underlying EndMT and <span class="disease" id="31776330-9-70-84">liver fibrosis</span> and highlight the possibility of targeting the <span class="gene" id="31776330-9-132-137">STAT3</span>-MKL1-TWIST1 axis in the intervention of aberrant liver fibrogenesis.	31776330	2019
Fibrosis, Liver	NQO1	1728	0.04	AlteredExpression	BEFREE	Morin could play a protective role by inducing the expression of Nrf2 and its downstream antioxidant factors (HO-1 and <span class="gene" id="29307993-10-119-123">NQO1</span>) and reducing the expression of α-SMA, collagen I, and collagen III in CCl&lt;sub&gt;4&lt;/sub&gt;-induced <span class="disease" id="29307993-10-219-233">liver fibrosis</span> rats.	29307993	2017
Fibrosis, Liver	HNF4A	3172	0.03	Biomarker	BEFREE	<span class="gene" id="30317608-5-0-5">HNF4A</span> is important for hepatic fibrogenesis, and upregulation of <span class="gene" id="30317608-5-65-70">HNF4A</span> is an ideal choice for treating <span class="disease" id="30317608-5-103-117">liver fibrosis</span>.	30317608	2019
Fibrosis, Liver	PIK3CB	5291	0.1	Biomarker	BEFREE	In addition, further enrichment analysis of 31 target proteins indicated that the HIF-1, <span class="gene" id="29881350-10-89-93">PI3K</span>-Akt, FoxO, and chemokine signaling pathways may be the primary pathways regulated by FZHY formula in inhibiting the HSCs viability for the treatment of <span class="disease" id="29881350-10-246-260">liver fibrosis</span>.	29881350	2018
Fibrosis, Liver	PLA2G4A	5321	0.02	Biomarker	BEFREE	<span class="gene" id="28623940-3-0-17">Lysophospholipase</span> A (LysoPLA), which deacylates lysophospholipids, plays a critical role in mediating the virulence and pathogenesis of parasites and fungi; however, the roles of C. sinensis <span class="gene" id="28623940-3-191-208">lysophospholipase</span> A (CsLysoPLA) in C. sinensis-induced <span class="disease" id="28623940-3-246-260">liver fibr…	28623940	2017
Fibrosis, Liver	SMN2	6607	0.1	AlteredExpression	BEFREE	It also effectively inhibited the expression of two representative collagen proteins (COL1A1 and α-<span class="gene" id="29976890-4-99-102">SMA</span>) on both the mRNA and protein levels and showed a high safety profile in vivo, indicating its great promise as an anti-<span class="disease" id="29976890-4-222-236">liver fibrosis</span> agent.	29976890	2018
Fibrosis, Liver	HGF	3082	0.4	AlteredExpression	BEFREE	<span class="gene" id="24115681-5-0-3">HGF</span> expressed by hHGF-HUCB-MSCs exerted a stimulatory effect on hepatocyte proliferation in vitro. hHGF-HUCB-MSCs were transplanted to investigate the therapeutic effects of these cells on carbon tetrachloride (CCL4)-induced <span class="disease" id="24115681-5-225-239">liver fibrosis</span> in a rat model.	24115681	2014
Fibrosis, Liver	TGFB1	7040	0.4	Biomarker	BEFREE	&lt;i&gt;Dendropanax morbifera&lt;/i&gt; Ameliorates Thioacetamide-Induced <span class="disease" id="30906211-0-63-79">Hepatic Fibrosis</span> via <span class="gene" id="30906211-0-84-90">TGF-β1</span>/Smads Pathways.	30906211	2019
Fibrosis, Liver	F3	2152	0.32	Biomarker	CTD_human	Vitamin E reduces monocyte tissue factor expression in cirrhotic patients.	10216089	1999
Fibrosis, Liver	HIF1A	3091	0.1	Biomarker	BEFREE	Here we established murine model of <span class="disease" id="28857294-2-36-50">liver fibrosis</span> and found that oroxylin A (40 mg/kg) could ameliorate angiogenesis in <span class="disease" id="28857294-2-121-135">liver fibrosis</span> may related to <span class="gene" id="28857294-2-151-178">hypoxia inducible factor 1α</span> (<span class="gene" id="28857294-2-180-186">HIF-1α</span>).	28857294	2018
Fibrosis, Liver	GTF2H1	2965	0.02	AlteredExpression	BEFREE	Attractively, Oroxylin A treatment also markedly up-regulated the expression of autophagy makers, LC3-B, Atg3, Atg4, Atg5, Beclin1/Atg6, Atg7, Atg9, ATG12, and Atg14, and apparently reduced the expression of autophagy substrate <span class="gene" id="29414645-9-228-231">p62</span> in both CCl&lt;sub&gt;4&lt;/sub&gt;-induced murine model of <span class="disease" id="29414645-9-280-294">liver fibro…	29414645	2018
Fibrosis, Liver	IFNL3	282617	0.1	GeneticVariation	BEFREE	In contrast, the <span class="gene" id="25100136-11-17-22">IL28B</span> genotype does not affect disease progression such as <span class="disease" id="25100136-11-76-92">hepatic fibrosis</span>.	25100136	2014
Fibrosis, Liver	PIK3CA	5290	0.1	AlteredExpression	BEFREE	HS-173, a novel <span class="gene" id="24326778-0-16-20">PI3K</span> inhibitor, attenuates the activation of hepatic stellate cells in <span class="disease" id="24326778-0-87-101">liver fibrosis</span>.	24326778	2013
Fibrosis, Liver	HOXD13	3239	0.02	Biomarker	BEFREE	In conclusion, these results provided new and robust evidence for revealing the hepatoxicity of <span class="gene" id="31226595-7-96-99">BDE</span>-47 under obese condition and illustrated the underlying mechanism of <span class="gene" id="31226595-7-169-172">BDE</span>-47 induced <span class="disease" id="31226595-7-184-198">liver fibrosis</span>.	31226595	2019
Fibrosis, Liver	DECR1	1666	0.07	Biomarker	BEFREE	<span class="gene" id="26347199-1-0-5">NADPH</span> oxidases (NOXs) are a predominant mediator of redox homeostasis in hepatic stellate cells (HSCs), and oxidative stress plays an important role in the pathogenesis of <span class="disease" id="26347199-1-172-186">liver fibrosis</span>.	26347199	2015
Fibrosis, Liver	IL1B	3553	0.07	Biomarker	BEFREE	We assessed the effects of <span class="gene" id="30875826-3-27-32">IL-1β</span> on human hepatic stellate cells (HSC) and in mouse models of <span class="disease" id="30875826-3-94-108">liver fibrosis</span> induced by bile duct ligation (BDL) or carbon tetrachloride treatment (CCl-4).	30875826	2019
Fibrosis, Liver	COL3A1	1281	0.3	Biomarker	CTD_human	Serum aminoterminal propeptide of type III procollagen. A non-invasive test for liver fibrogenesis in methotrexate-treated psoriatics.	2566230	1989
Fibrosis, Liver	TWIST1	7291	0.03	Biomarker	BEFREE	In conclusion, our data unveil a novel mechanism underlying EndMT and <span class="disease" id="31776330-9-70-84">liver fibrosis</span> and highlight the possibility of targeting the STAT3-MKL1-<span class="gene" id="31776330-9-143-149">TWIST1</span> axis in the intervention of aberrant liver fibrogenesis.	31776330	2019
Fibrosis, Liver	SIRT1	23411	0.1	AlteredExpression	BEFREE	NR protects <span class="disease" id="30928408-15-12-26">liver fibrosis</span> via increasing the activity of <span class="gene" id="30928408-15-58-63">Sirt1</span> and decreasing the expression of P300, resulting in the deacetylation of Smads in stellate cells.	30928408	2019
Fibrosis, Liver	ACAT1	38	0.01	Biomarker	BEFREE	<span class="gene" id="24657401-9-0-5">ACAT1</span> deficiency exaggerates <span class="disease" id="24657401-9-29-43">liver fibrosis</span> mainly through enhanced FC accumulation in HSCs.	24657401	2014
Fibrosis, Liver	DHCR7	1717	0.34	GeneticVariation	BEFREE	The Association of PNPLA3, COX-2 and <span class="gene" id="30139224-0-37-42">DHCR7</span> Polymorphisms with Advanced <span class="disease" id="30139224-0-71-85">Liver Fibrosis</span> in Patients with HCV Mono- Infection and HCV/HIV Co-Infection	30139224	2018
Fibrosis, Liver	DECR1	1666	0.07	Biomarker	BEFREE	Moreover, the hBM-MSC-induced decrease in the signaling pathway of <span class="gene" id="29861737-8-67-72">NADPH</span> oxidase was accompanied by the decrease of the activated HSC number and <span class="disease" id="29861737-8-145-159">liver fibrosis</span> in a mouse model of CCl&lt;sub&gt;4&lt;/sub&gt;-induced <span class="disease" id="29861737-8-204-218">liver fibrosis</span>.	29861737	2018
Fibrosis, Liver	MERTK	10461	0.05	Biomarker	BEFREE	The loss-of-function rs4374383 G &gt; A variant in Myeloid-epithelial-reproductive Tyrosine Kinase (<span class="gene" id="28334911-1-97-102">MERTK</span>) gene has been linked to <span class="disease" id="28334911-1-128-144">hepatic fibrosis</span> in chronic liver diseases.	28334911	2017
Fibrosis, Liver	PPARG	5468	0.1	Biomarker	BEFREE	Hepatic stellate cell (HSC) activation is a key step in <span class="disease" id="27709831-2-56-70">liver fibrosis</span> and <span class="gene" id="27709831-2-75-119">peroxisome-proliferator activated receptor γ</span> (<span class="gene" id="27709831-2-121-126">PPARγ</span>) exerts a crucial role in inhibition of HSC activation.	27709831	2017
Fibrosis, Liver	FGF21	26291	0.05	Biomarker	BEFREE	Pegbelfermin (BMS-986036), a PEGylated human <span class="gene" id="30554783-1-45-72">fibroblast growth factor 21</span> (<span class="gene" id="30554783-1-74-79">FGF21</span>) analogue, has previously been shown to improve markers of metabolism and <span class="disease" id="30554783-1-154-168">liver fibrosis</span> in obese patients with type 2 diabetes.	30554783	2019
Fibrosis, Liver	PIK3CA	5290	0.1	AlteredExpression	BEFREE	While different signaling pathways are involved in <span class="disease" id="31632567-3-51-65">liver fibrosis</span> progression, mitogen-activated protein kinase (MAPK) and phosphoinositide-3-kinase-protein kinase B/Akt (<span class="gene" id="31632567-3-171-175">PI3K</span>/Akt) are the most crucial.	31632567	2019
Fibrosis, Liver	PRKAA2	5563	0.03	AlteredExpression	BEFREE	Histopathological examination was used to evaluate the degree of <span class="disease" id="30522100-7-65-79">liver fibrosis</span>, and protein expression [phospho-adenosine monophosphate-activated protein kinase (p-AMPK), <span class="gene" id="30522100-7-172-176">AMPK</span>, phospho-mammalian target of rapamycin (p-mTOR), and mTOR] was determined by western blotting.	30522100	2018
Fibrosis, Liver	TGFB1	7040	0.4	AlteredExpression	BEFREE	Our results showed that miR-181b expression was increased much higher than miR-181a expression in vitro in <span class="gene" id="25148875-6-107-136">transforming growth factor-β1</span>-induced HSC activation as well as in vivo in carbon tetrachloride-induced rat <span class="disease" id="25148875-6-215-229">liver fibrosis</span>.	25148875	2015
Fibrosis, Liver	APRT	353	0.02	Biomarker	BEFREE	In the present study, we investigated the effects of a β-catenin/CBP (cyclic <span class="gene" id="28336942-4-77-80">AMP</span> response element binding protein) inhibitor on <span class="disease" id="28336942-4-128-142">liver fibrosis</span>.	28336942	2017
Fibrosis, Liver	IL23A	51561	0.01	Biomarker	BEFREE	Administration of IL-22 and IL-17E (IL-25, a negative regulator of <span class="gene" id="22687286-10-67-72">IL-23</span>) protected mice from bile duct ligation-induced <span class="disease" id="22687286-10-121-135">liver fibrosis</span>.	22687286	2012
Fibrosis, Liver	IFNA13	3447	0.08	Biomarker	BEFREE	SD during HCV treatment (with Peg-<span class="gene" id="22064340-6-34-37">IFN</span> and ribavirin) for <span class="disease" id="22064340-6-57-71">liver fibrosis</span> was significant, as 24 (70.6%) out of 34 (100%) of HCV patients had advanced fibrosis but only 20 (32.3%) out of 62 (100%) patients had early fibrosis and were sexually affected (P = 0.01).	22064340	2012
Fibrosis, Liver	STAT1	6772	0.33	AlteredExpression	BEFREE	Consistent with the results of in vitro study, intrahepatic IFN-γ/<span class="gene" id="28304404-11-66-71">STAT1</span> levels increased in relation to the severity of <span class="disease" id="28304404-11-120-134">liver fibrosis</span> in BA patients, and the altered balance between MMP2 and TIMP1 expressions in livers may contribute to increased deposition of extracellular matrix and fibrosis.	28304404	2017
Fibrosis, Liver	PTEN	5728	0.38	Biomarker	BEFREE	HOTAIR Epigenetically Modulates <span class="gene" id="28129115-0-32-36">PTEN</span> Expression via MicroRNA-29b: A Novel Mechanism in Regulation of <span class="disease" id="28129115-0-101-115">Liver Fibrosis</span>.	28129115	2017
Fibrosis, Liver	SMN2	6607	0.1	AlteredExpression	BEFREE	Compared with CCl&lt;sub&gt;4&lt;/sub&gt; injection alone, CCl&lt;sub&gt;4&lt;/sub&gt; plus LPS injection exaggerated <span class="disease" id="29160747-7-94-108">liver fibrosis</span> in mice, as demonstrated by increased Col1a1 (collagen, type I, α 1), Acta2, Tgfb and Timp1 mRNA expression, ACTA2/α-<span class="gene" id="29160747-7-226-229">SMA</span> and COL1A1 protein expression, and Sirius R…	29160747	2017
Fibrosis, Liver	LGALS3BP	3959	0.4	Biomarker	BEFREE	However, whether serum glycosylation isomer of <span class="gene" id="30905065-2-47-51">M2BP</span> (<span class="gene" id="30905065-2-53-59">M2BPGi</span>) was associated with the regression of <span class="disease" id="30905065-2-99-113">liver fibrosis</span> in patients with chronic hepatitis B (CHB) during IFN-α add-on therapy is still unknown.	30905065	2019
Fibrosis, Liver	FBL	2091	0.1	Biomarker	BEFREE	We then attempted to identify the factors contributing to <span class="disease" id="31068503-5-58-72">liver fibrosis</span> by investigating the associations between the metabolic markers, including testosterone, and <span class="gene" id="31068503-5-166-169">FIB</span>-4 index.	31068503	2019
Fibrosis, Liver	COL1A2	1278	0.34	Biomarker	CTD_human	Gene Expression Patterns Associated With Histopathology in Toxic Liver Fibrosis.	26396155	2016
Fibrosis, Liver	HGF	3082	0.4	AlteredExpression	BEFREE	Hepatic stellate cell-targeted delivery of <span class="gene" id="23527815-0-43-67">hepatocyte growth factor</span> transgene via bile duct infusion enhances its expression at fibrotic foci to regress dimethylnitrosamine-induced <span class="disease" id="23527815-0-181-195">liver fibrosis</span>.	23527815	2013
Fibrosis, Liver	MIR221	407006	0.06	GeneticVariation	BEFREE	Hepatic deletion of <span class="gene" id="30316865-9-20-27">miR-221</span>/222 resulted in significant reduction of <span class="disease" id="30316865-9-69-83">liver fibrosis</span>, lipid deposition and inflammatory infiltration in the MCDD-fed and CCl4-treated mouse models.	30316865	2018
Fibrosis, Liver	UGT1A7	54577	0.01	Biomarker	BEFREE	Moreover, the expression of P-gp, Ugt1a1, and <span class="gene" id="30599907-11-46-52">Ugt1a7</span> in liver and intestines of <span class="disease" id="30599907-11-80-82">HF</span> rats were figured out increased.	30599907	2019
Fibrosis, Liver	S100A6	6277	0.01	Biomarker	BEFREE	In conclusion, our study supports that <span class="gene" id="29800549-8-39-45">S100A6</span> could be a novel therapeutic in <span class="disease" id="29800549-8-78-92">liver fibrosis</span> and its receptor antagonist, sRAGE, proofed to be effective for the treatment of <span class="disease" id="29800549-8-174-188">liver fibrosis</span>.	29800549	2018
Fibrosis, Liver	PNPLA3	80339	0.1	GeneticVariation	BEFREE	<span class="gene" id="26765961-9-0-6">PNPLA3</span> <span class="variant" dbSNP="rs738409" genes_norm="80339">rs738409</span> G allele carriers were found to be more susceptible to the metabolic-related hepatic steatosis, and developed NAFLD and <span class="disease" id="26765961-9-136-150">liver fibrosis</span> despite presenting relatively better metabolic statuses and lower risks for carotid …	26765961	2016
Fibrosis, Liver	PHKA2	5256	0.1	Biomarker	HPO
Fibrosis, Liver	IL10	3586	0.1	GeneticVariation	BEFREE	Candidate genes, including myxovirus resistance-1 (Mx1), protein kinase (PKR), transforming growth factor-beta1 (TGF-beta), <span class="gene" id="17526009-1-124-138">interleukin-10</span> (<span class="gene" id="17526009-1-140-145">IL-10</span>), and interferon-gamma (IFN-gamma), were evaluated for associations with <span class="disease" id="17526009-1-219-233">liver fibrosis</span> in 374 treat…	17526009	2007
Fibrosis, Liver	TGFB2	7042	0.04	Biomarker	BEFREE	These data suggest that HCV NS3 protease mimics <span class="gene" id="24263861-6-48-54">TGF-β2</span> and functions, at least in part, via directly binding to and activating TβRI, thereby enhancing <span class="disease" id="24263861-6-151-165">liver fibrosis</span>.	24263861	2013
Fibrosis, Liver	KEAP1	9817	0.02	AlteredExpression	BEFREE	Our results showed that TP supplementation alleviated liver morphology, liver function and <span class="disease" id="31819135-4-91-105">liver fibrosis</span>; improved oxidative stress parameters; and increased the expression of STAT5b, Nrf2, HO-1 and NQO-1 and decreased the expression of <span class="gene" id="31819135-4-238-243">Keap1</span> in the liver tissues of aged rats.	31819135	2019
Fibrosis, Liver	SERPINE1	5054	0.06	GeneticVariation	BEFREE	The aim of this work was to establish an association between the single-nucleotide polymorphisms (SNPs) of TGFB1 (<span class="variant" dbSNP="rs1800471" genes_norm="4312;4314;5054;7040">rs1800471</span>), AT (<span class="variant" dbSNP="rs3789679" genes_norm="4312;4314;5054;7040">rs3789679</span>), MMP-1 (<span class="variant" dbSNP="rs17886084" genes_norm="4312;4314;5054;7040">rs17886084</span…	23941979	2013
Fibrosis, Liver	TGFB1	7040	0.4	Biomarker	BEFREE	Hepatic stellate cell (HSC) line CFSC-8B was stimulated by <span class="gene" id="27983763-3-59-88">transforming growth factor β1</span> (<span class="gene" id="27983763-3-90-96">TGF-β1</span>) or platelet-derived growth factor BB (PDGF-BB) to induce <span class="disease" id="27983763-3-155-169">liver fibrosis</span> in vitro.	27983763	2017
Fibrosis, Liver	CCL4L2	9560	0.1	Biomarker	BEFREE	Blueberry has preventive and protective effects on <span class="gene" id="20518088-12-51-56">CCl(4</span>)-induced <span class="disease" id="20518088-12-66-82">hepatic fibrosis</span> by reducing hepatocyte injury and lipid peroxidation.	20518088	2010
Fibrosis, Liver	GZMB	3002	0.01	Biomarker	BEFREE	The complete absence of IFNγ in Mdr2&lt;sup&gt;-/-&lt;/sup&gt;x Ifng&lt;sup&gt;-/-&lt;/sup&gt; mice reduced NK cell and CD8&lt;sup&gt;+&lt;/sup&gt; T cell frequencies expressing the cytotoxic effector molecules <span class="gene" id="31173810-12-175-185">granzyme B</span> and TRAIL and prevented <span class="disease" id="31173810-12-210-224">liver fibrosis</span>.	31173810	2019
Fibrosis, Liver	CAV1	857	0.03	Biomarker	BEFREE	To evaluate the role of <span class="gene" id="29891777-3-24-28">Cav1</span> in <span class="disease" id="29891777-3-32-46">liver fibrosis</span>, <span class="gene" id="29891777-3-48-52">Cav1</span> deficient (<span class="gene" id="29891777-3-64-68">Cav1</span>&lt;sup&gt;−/−&lt;/sup&gt;) and wild type (WT) mice were subjected to <span class="disease" id="29891777-3-126-140">liver fibrosis</span…	29891777	2018
Fibrosis, Liver	CCR5	1234	0.06	Biomarker	BEFREE	Recent experimental models suggested a role of <span class="gene" id="29336497-3-47-51">CCR5</span> receptor in the genesis of <span class="disease" id="29336497-3-79-93">liver fibrosis</span>.	29336497	2018
Fibrosis, Liver	CCDC28B	79140	0.1	Biomarker	HPO
Fibrosis, Liver	HIF1A	3091	0.1	Biomarker	BEFREE	Finally, we found that <span class="gene" id="31009107-9-23-27">HIF1</span> mediated PTEN/nfkb-p65 pathway plays an important role in the development of NAFLD to <span class="disease" id="31009107-9-114-128">liver fibrosis</span>.	31009107	2019
Fibrosis, Liver	BMP7	655	0.04	AlteredExpression	BEFREE	DWYG demonstrates therapeutic potential to prevent <span class="disease" id="25345787-11-51-65">liver fibrosis</span> by modulating the balance between EMT and MET through reducing the expression ratio of TGF-β1/<span class="gene" id="25345787-11-160-165">BMP-7</span> and inhibiting the excessive activation of Hh signaling pathway.	25345787	2014
Fibrosis, Liver	NOX1	27035	0.03	Biomarker	BEFREE	<span class="gene" id="26222337-8-0-4">NOX1</span> or NOX4 deficiency reduced lipid peroxidation and ROS production in mice with <span class="disease" id="26222337-8-83-97">liver fibrosis</span>.	26222337	2015
Fibrosis, Liver	ACTB	60	0.1	AlteredExpression	BEFREE	Rats treated with curcumin improved liver necro-inflammation, and reduced <span class="disease" id="22978413-7-74-88">liver fibrosis</span> in association with decreased α-smooth muscle <span class="gene" id="22978413-7-135-140">actin</span> expression, and decreased collagen deposition.	22978413	2012
Fibrosis, Liver	TNFSF9	8744	0.01	Biomarker	BEFREE	However, in patients with long-lasting PI, anti-PD-L1, in addition to the combination of IL-7 and <span class="gene" id="29093082-10-98-104">4-1BBL</span>, was necessary to reestablish T cell proliferation in individuals with slowly progressing <span class="disease" id="29093082-10-195-209">liver fibrosis</span> (slow fibrosers) but had <span class="negexp">no effect</span> in rapid fibrosers.	29093082	2018
Fibrosis, Liver	HDGF	3068	0.01	AlteredExpression	BEFREE	<span class="gene" id="25938538-1-0-30">Hepatoma-derived growth factor</span> (<span class="gene" id="25938538-1-32-36">HDGF</span>) overexpression is involved in <span class="disease" id="25938538-1-68-82">liver fibrosis</span> and carcinogenesis.	25938538	2015
Fibrosis, Liver	PLG	5340	0.01	Biomarker	BEFREE	Urokinase <span class="gene" id="28548299-5-10-21">plasminogen</span> activator and beta-2 microglobulin were positively and matrix metalloproteinase-9 was negatively associated with the severity of <span class="disease" id="28548299-5-151-167">hepatic fibrosis</span>.	28548299	2018
Fibrosis, Liver	CCN2	1490	0.4	Biomarker	BEFREE	Pathways of <span class="disease" id="27662798-1-12-26">liver fibrosis</span> are controlled by <span class="gene" id="27662798-1-45-76">connective tissue growth factor</span> (<span class="gene" id="27662798-1-78-82">CCN2</span>).	27662798	2016
Fibrosis, Liver	TNFRSF12A	51330	0.03	AlteredExpression	BEFREE	Fibroblast growth factor-inducible 14 (<span class="gene" id="28358987-2-39-43">Fn14</span>), a membrane receptor highly specifically expressed in activated hepatic stellate cells (HSCs), is the key driver of <span class="disease" id="28358987-2-161-175">liver fibrosis</span>, and thus, it has a great potential as a novel target for the development of effective treatment.	28358987	2017
Fibrosis, Liver	VEGFA	7422	0.39	Biomarker	BEFREE	We have recently shown that targeting Vascular Endothelial Growth Factor (<span class="gene" id="28118605-1-74-78">VEGF</span>) specifically in scar-infiltrating myeloid cells prevented remodeling of the sinusoidal vasculature and abrogated the resolution of murine <span class="disease" id="28118605-1-218-232">liver fibrosis</span>, thereby unmasking an unanticipated link between angiogenesis and…	28118605	2017
Fibrosis, Liver	TGFB1	7040	0.4	Biomarker	BEFREE	<span class="gene" id="29402841-7-0-6">TGF-β1</span> and α-SMA showed a progressive increase with advancing severity of <span class="disease" id="29402841-7-74-90">hepatic fibrosis</span> (mean <span class="gene" id="29402841-7-97-103">TGF-β1</span>: 2,058.4 in F1-F2 and 1,583.8 in F3-F4, p ≤ 0.04; mean α-SMA: 13.59 in F1-F2 and 16.62 in F3-F4, p ≤ 0.05).	29402841	2018
Fibrosis, Liver	TGFB1	7040	0.4	AlteredExpression	BEFREE	In conclusion, our study demonstrated that IMI exposure induces <span class="disease" id="31835194-8-64-78">liver fibrosis</span> via activation of the <span class="gene" id="31835194-8-101-107">TGF-β1</span>/Smad signaling pathway in quails.	31835194	2020
Fibrosis, Liver	IFNA13	3447	0.08	GeneticVariation	BEFREE	We examined the relationship between <span class="gene" id="26984148-4-37-40">IFN</span>-λ genotypes and significant <span class="disease" id="26984148-4-69-83">liver fibrosis</span> in HIV-HCV coinfection.	26984148	2016
Fibrosis, Liver	IFNG	3458	0.1	Biomarker	BEFREE	CXCR3(-/-) mice had increased <span class="disease" id="19344719-10-30-44">liver fibrosis</span>; progression was associated with decreased numbers of intrahepatic <span class="gene" id="19344719-10-112-128">interferon gamma</span>-positive T cells and reduced <span class="gene" id="19344719-10-158-174">interferon gamma</span> messenger RNA, indicating that CXCL9-CXCR3 regulates Th1-associated im…	19344719	2009
Fibrosis, Liver	CALM2	805	0.01	Biomarker	BEFREE	We identified TAF1, HNF4A, and <span class="gene" id="30317608-4-31-36">CALM2</span> were related to the development of <span class="disease" id="30317608-4-72-86">liver fibrosis</span>.	30317608	2019
Fibrosis, Liver	REG3A	5068	0.01	Biomarker	BEFREE	<span class="gene" id="31641222-0-0-34">Hepatocarcinoma-intestine-pancreas</span>/pancreatitis-associated protein (HIP/PAP) confers protection against <span class="disease" id="31641222-0-104-120">hepatic fibrosis</span> through downregulation of transforming growth factor β receptor II.	31641222	2020
Fibrosis, Liver	STAT3	6774	0.1	Biomarker	BEFREE	In this review, we summarize our current knowledge about STAT proteins in <span class="disease" id="21622209-4-74-88">liver fibrosis</span> and focus on common activities that underlie the hepatoprotective mechanisms regulated by IL-6/gp130/<span class="gene" id="21622209-4-190-195">STAT3</span> and GH/STAT5/IGF-1 signaling pathways.	21622209	2011
Fibrosis, Liver	HBEGF	1839	0.02	AlteredExpression	BEFREE	Overexpression of <span class="gene" id="28864379-0-18-57">Heparin-Binding Epidermal Growth Factor</span>-Like Growth Factor Mediates <span class="disease" id="28864379-0-86-100">Liver Fibrosis</span> in Transgenic Mice.	28864379	2017
Fibrosis, Liver	CCL4	6351	0.1	Biomarker	BEFREE	FXR loss had <span class="negexp">no effect</span> in <span class="gene" id="19910507-8-26-31">CCl(4</span>)-intoxicated and S.m.-infected mice, but significantly decreased <span class="disease" id="19910507-8-97-111">liver fibrosis</span> of the biliary type (common bile duct ligation, 3,5-diethoxycarbonyl-1,4-dihydrocollidine).	19910507	2009
Fibrosis, Liver	SMURF2	64750	0.02	AlteredExpression	BEFREE	Hepatic <span class="gene" id="29100790-3-8-14">Smurf2</span> overexpression also inhibited the production of connective tissue growth factor (CTGF), a central mediator of <span class="disease" id="29100790-3-125-139">liver fibrosis</span>.	29100790	2018
Fibrosis, Liver	SIRT1	23411	0.1	Biomarker	BEFREE	&lt;b&gt;Conclusion:&lt;/b&gt; This is the first study to identify the <span class="gene" id="30455644-9-59-64">SIRT1</span>/HSF1 pathway as a key therapeutic target for controlling BDL-induced <span class="disease" id="30455644-9-134-148">liver fibrosis</span> and to show that SalA confers protection against BDL- and PDGF-BB-induced <span class="disease" id="30455644-9-223-239">hepatic fibrosis<…	30455644	2018
Fibrosis, Liver	PIK3CA	5290	0.1	Biomarker	BEFREE	Quercetin attenuated liver damage by suppressing the TGF-β1/Smads signaling pathway and activating the <span class="gene" id="28839277-6-103-107">PI3K</span>/Akt signaling pathway to inhibit autophagy in BDL- or CCl&lt;sub&gt;4&lt;/sub&gt;- induced <span class="disease" id="28839277-6-187-201">liver fibrosis</span>.	28839277	2017
Fibrosis, Liver	ZNRD2	10534	0.01	AlteredExpression	BEFREE	Increased expression of CDK inhibitor protein <span class="gene" id="19664251-8-46-49">p27</span> was consistent with its mRNA level detected in early group while the same was found to be negatively associated with <span class="disease" id="19664251-8-167-181">liver fibrosis</span>.	19664251	2009
Fibrosis, Liver	IFNGR2	3460	0.01	GeneticVariation	BEFREE	Only two SNPs in strong linkage disequilibrium (LD) in the <span class="gene" id="20587546-5-59-86">interferon gamma receptor 2</span> gene (<span class="gene" id="20587546-5-93-99">IFNGR2</span>) were significantly associated with <span class="disease" id="20587546-5-136-150">liver fibrosis</span> in both the prospective and the retrospective samples.	20587546	2010
Fibrosis, Liver	CCL4	6351	0.1	Biomarker	BEFREE	Mice <span class="disease" id="26826001-5-5-19">liver fibrosis</span> model was performed using intraperitoneal injection of carbon tetrachloride (<span class="gene" id="26826001-5-97-101">CCl4</span>) for 12weeks.	26826001	2016
Fibrosis, Liver	SMAD3	4088	0.4	Biomarker	BEFREE	Our data suggest that CCl&lt;sub&gt;4&lt;/sub&gt;-induced <span class="disease" id="31671330-12-46-60">liver fibrosis</span> is protected by OCA through interaction between farnesoid X receptor and <span class="gene" id="31671330-12-134-139">Smad3</span>.	31671330	2019
Fibrosis, Liver	IFNG	3458	0.1	GeneticVariation	BEFREE	Candidate genes, including myxovirus resistance-1 (Mx1), protein kinase (PKR), transforming growth factor-beta1 (TGF-beta), interleukin-10 (IL-10), and <span class="gene" id="17526009-1-152-168">interferon-gamma</span> (<span class="gene" id="17526009-1-170-179">IFN-gamma</span>), were evaluated for associations with <span class="disease" id="17526009-1-219-233">liver fibrosis</span> in 374 treat…	17526009	2007
Fibrosis, Liver	CAT	847	0.02	GeneticVariation	BEFREE	<span class="gene" id="26990426-9-0-3">CAT</span> and GPX1 polymorphisms may be implicated in the severity of <span class="disease" id="26990426-9-64-78">liver fibrosis</span> and HCC caused by HCV.	26990426	2016
Fibrosis, Liver	PGF	5228	0.03	GeneticVariation	BEFREE	Cut-offs for <span class="disease" id="28301573-7-13-27">liver fibrosis</span> (≥F2) were <span class="gene" id="28301573-7-39-43">PLGF</span> = 20.20 pg/ml, GDF15 = 1582.76 pg/ml and HGF = 2598.00 pg/ml.	28301573	2017
Fibrosis, Liver	SIRT1	23411	0.1	GeneticVariation	BEFREE	Characteristic features of <span class="disease" id="30632134-4-27-41">liver fibrosis</span> in 10% fructose-fed rats and EMT in 5 mM fructose-exposed BRL-3A cells with or without pterostilbene and the change of miR-34a/<span class="gene" id="30632134-4-169-174">Sirt1</span>/p53 and transforming growth factor-β1 (TGF-β1)/Smads signalling were examined.	30632134	2019
Fibrosis, Liver	S100A4	6275	0.05	Biomarker	BEFREE	This study aimed to clarify diagnostic accuracy of serum <span class="gene" id="28688902-3-57-63">S100A4</span> levels for significant <span class="disease" id="28688902-3-87-101">liver fibrosis</span> in patients with chronic hepatitis B (CHB), and develop a combined algorithm of liver stiffness measurement (LSM) and <span class="gene" id="28688902-3-220-226">S100A4</span> to predict significant…	28688902	2018
Fibrosis, Liver	BRSK2	9024	0.01	Biomarker	BEFREE	Interestingly, we found <span class="gene" id="30282980-4-24-28">SAD1</span>/UNC84 domain protein-2 (SUN2) gene hypermethylation at CpG sites during liver fibrogenesis in mice with CCl&lt;sub&gt;4&lt;/sub&gt;-induced <span class="disease" id="30282980-4-157-173">hepatic fibrosis</span>, which was accompanied by low expression of SUN2.	30282980	2018
Fibrosis, Liver	IFNL3	282617	0.1	Biomarker	BEFREE	Advanced <span class="disease" id="23689988-8-9-23">liver fibrosis</span> (p = 0.004) and the magnitude of HCV decrease at week 4 (p &lt; 0.001) but not <span class="gene" id="23689988-8-100-105">IL28B</span> were associated with non-response.	23689988	2014
Fibrosis, Liver	SLC17A5	26503	0.1	AlteredExpression	BEFREE	In patients with nonalcoholic steatohepatitis (NASH), PNPLA3 GG compared to CC was associated with higher <span class="gene" id="31054980-8-106-109">AST</span> levels [38.4±25.3 versus 36.7±40.1IU/L, p=0.0395)] and with the presence of <span class="disease" id="31054980-8-186-200">liver fibrosis</span> (≥F2 fibrosis, p=0.0272).	31054980	2020
Fibrosis, Liver	PNPLA3	80339	0.1	GeneticVariation	BEFREE	The <span class="variant" dbSNP="rs738409" genes_norm="80339">rs738409</span> C&gt;G <span class="variant" dbSNP="rs738409" genes_norm="80339">p.I148M</span> variant in the <span class="gene" id="29956823-1-40-86">patatin-like phospholipase domain containing 3</span> (<span class="gene" id="29956823-1-88-94">PNPLA3</span>)-gene promotes triglyceride accumulation in hepatocytes and hepatic stellat…	29956823	2018
Fibrosis, Liver	PIK3CD	5293	0.1	Biomarker	BEFREE	&lt;b&gt;Conclusion:&lt;/b&gt; The novel findings of this study suggested that SA-A could reduce <span class="disease" id="31213776-10-85-99">liver fibrosis</span> and the molecular mechanisms behind it are closely associated with the regulation of <span class="gene" id="31213776-10-185-189">PI3K</span>/AKT/mTOR, Bcl-2/Bax and caspase-3/cleaved caspase-3 signaling pathways.	31213776	2019
Fibrosis, Liver	MIR29A	407021	0.1	Biomarker	BEFREE	Systemic Delivery of scAAV8-Encoded <span class="gene" id="25923107-0-36-43">MiR-29a</span> Ameliorates <span class="disease" id="25923107-0-56-72">Hepatic Fibrosis</span> in Carbon Tetrachloride-Treated Mice.	25923107	2015
Fibrosis, Liver	TGFB1	7040	0.4	Biomarker	BEFREE	Clinical studies have reported that LWWL can also be used for the treatment of <span class="disease" id="28864168-3-79-93">liver fibrosis</span> with associated treatment regimens resulting in a concomitant reduction in <span class="gene" id="28864168-3-169-198">transforming growth factor β1</span> (<span class="gene" id="28864168-3-200-206">TGF-β1</span>) levels in the serum of patients with <sp…	28864168	2018
Fibrosis, Liver	DNASE2	1777	0.32	Biomarker	GENOMICS_ENGLAND	Type I interferon-mediated autoinflammation due to DNase II deficiency.	29259162	2017
Fibrosis, Liver	LGALS3BP	3959	0.4	Biomarker	BEFREE	Serum glycosylated Wisteria floribunda agglutinin-positive <span class="gene" id="29732647-1-59-80">Mac-2 binding protein</span> (WFA&lt;sup&gt;+&lt;/sup&gt; -<span class="gene" id="29732647-1-99-103">M2BP</span>) is a novel marker for staging <span class="disease" id="29732647-1-135-149">liver fibrosis</span> and predicting hepatocellular carcinoma (HCC) occurrence.	29732647	2018
Fibrosis, Liver	ACTA2	59	0.32	Biomarker	BEFREE	Compared with CCl&lt;sub&gt;4&lt;/sub&gt; injection alone, CCl&lt;sub&gt;4&lt;/sub&gt; plus LPS injection exaggerated <span class="disease" id="29160747-7-94-108">liver fibrosis</span> in mice, as demonstrated by increased Col1a1 (collagen, type I, α 1), <span class="gene" id="29160747-7-179-184">Acta2</span>, Tgfb and Timp1 mRNA expression, <span class="gene" id="29160747-7-218-223">ACTA2</span>…	29160747	2017
Fibrosis, Liver	SCT	6343	0.02	Biomarker	BEFREE	Male and female dominant-negative TGF-β receptor II (dnTGF-βRII) (model of PBC) and wild-type mice at 12 wk of age were treated with saline or the SR antagonist, Sec 5-27, for 1 wk. dnTGF-βRII mice expressed features of early-stage PBC along with enhanced Sct/SR axis activation and <span class="gene" id="31251081-4-283-286">Sct</span> secretion. dnTGF-βRII mice had increased biliary proliferation…	31251081	2019
Fibrosis, Liver	FLT1	2321	0.3	Biomarker	CTD_human	Our results show that in DEN-treated rats, although the progression of <span class="disease" id="11981751-5-71-85">liver fibrosis</span> is associated with hepatocellular hypoxia and angiogenesis, VEGF and <span class="gene" id="11981751-5-155-160">Flt-1</span> expressions in the liver are increased and correlated with the density of microvessels.	11981751	2002
Fibrosis, Liver	TNFRSF6B	8771	0.02	Biomarker	BEFREE	<span class="gene" id="30061940-9-0-4">DcR3</span> is a marker for <span class="disease" id="30061940-9-21-35">liver fibrosis</span> in patients with hepatitis B infection.	30061940	2018
Fibrosis, Liver	USP39	10713	0.01	Biomarker	BEFREE	Interestingly, we found <span class="gene" id="30282980-4-24-28">SAD1</span>/UNC84 domain protein-2 (SUN2) gene hypermethylation at CpG sites during liver fibrogenesis in mice with CCl&lt;sub&gt;4&lt;/sub&gt;-induced <span class="disease" id="30282980-4-157-173">hepatic fibrosis</span>, which was accompanied by low expression of SUN2.	30282980	2018
Fibrosis, Liver	GPT	2875	0.1	Biomarker	BEFREE	Nearly 25% of HIV-HCV-coinfected patients with persistently normal <span class="gene" id="17604543-9-67-70">ALT</span> show advanced <span class="disease" id="17604543-9-85-99">liver fibrosis</span>.	17604543	2007
Fibrosis, Liver	VEGFA	7422	0.39	GeneticVariation	BEFREE	Placental growth factor (PlGF), a member of the <span class="gene" id="28744285-1-48-82">vascular endothelial growth factor</span> (<span class="gene" id="28744285-1-84-88">VEGF</span>) family, mediates wound healing and inflammatory responses, exerting an effect on <span class="disease" id="28744285-1-171-185">liver fibrosis</span> and angiogenesis; however, the precise mechanism remains unclear.	28744285	2017
Fibrosis, Liver	REN	5972	0.36	Biomarker	BEFREE	Periostin cross‑reacts with the <span class="gene" id="28849131-0-32-37">renin</span>‑angiotensin system during <span class="disease" id="28849131-0-64-78">liver fibrosis</span> development.	28849131	2017
Fibrosis, Liver	MIR210	406992	0.01	AlteredExpression	BEFREE	However, there was <span class="negexp">no correlation</span> of serum <span class="gene" id="26319884-8-43-50">miR-210</span> levels with parameters of liver function including serum albumin, international normalized ratio and bilirubin, as well as the stages of <span class="disease" id="26319884-8-188-202">liver fibrosis</span>.	26319884	2015
Fibrosis, Liver	STAT5B	6777	0.03	Biomarker	BEFREE	In this review, we summarize our current knowledge about STAT proteins in <span class="disease" id="21622209-4-74-88">liver fibrosis</span> and focus on common activities that underlie the hepatoprotective mechanisms regulated by IL-6/gp130/STAT3 and GH/<span class="gene" id="21622209-4-203-208">STAT5</span>/IGF-1 signaling pathways.	21622209	2011
Fibrosis, Liver	GABPA	2551	0.1	Biomarker	BEFREE	<span class="gene" id="27477297-0-0-4">Nrf2</span> knockdown attenuates the ameliorative effects of ligustrazine on <span class="disease" id="27477297-0-70-86">hepatic fibrosis</span> by targeting hepatic stellate cell transdifferentiation.	27477297	2016
Fibrosis, Liver	ANGPT1	284	0.07	Biomarker	BEFREE	Thus, angiogenesis and <span class="disease" id="18823985-13-23-39">hepatic fibrosis</span> are mutually stimulatory, such that fibrosis requires angiogenesis and angiogenesis requires <span class="gene" id="18823985-13-133-147">angiopoietin 1</span> from activated HSCs.	18823985	2008
Fibrosis, Liver	MMP2	4313	0.4	Biomarker	CTD_human	Gene Expression Patterns Associated With Histopathology in Toxic Liver Fibrosis.	26396155	2016
Fibrosis, Liver	PTEN	5728	0.38	Biomarker	BEFREE	The fibrogenic effects of miR-21 on LX-2 cell activation are mediated through <span class="gene" id="23643356-9-78-82">PTEN</span>/Akt pathway. miR-21 may be a potential novel molecular target for the <span class="disease" id="23643356-9-153-167">liver fibrosis</span>.	23643356	2013
Fibrosis, Liver	TUG1	55000	0.01	Biomarker	BEFREE	All together, our data indicate that <span class="gene" id="30017186-9-37-41">TUG1</span> might be a potential therapy target of <span class="disease" id="30017186-9-81-95">liver fibrosis</span>.	30017186	2018
Fibrosis, Liver	PIK3CD	5293	0.1	Biomarker	BEFREE	In conclusion, PTEN mediates macrophages activation by <span class="gene" id="28095306-8-55-59">PI3K</span>/Akt/STAT6 signaling pathway, which provides novel compelling evidences on the potential of PTEN in liver injury and opens new cellular target for the pharmacological therapy of <span class="disease" id="28095306-8-237-251">liver fibrosis</span>.	28095306	2017
Fibrosis, Liver	HPGDS	27306	0.02	Biomarker	BEFREE	Oral fructose administration exacerbated <span class="disease" id="29983886-8-41-55">liver fibrosis</span> and increased the number of preneoplastic lesions positive for <span class="gene" id="29983886-8-119-144">glutathione S-transferase</span> placental form.	29983886	2018
Fibrosis, Liver	PIK3CA	5290	0.1	Biomarker	BEFREE	While the <span class="gene" id="31494146-13-10-14">PI3K</span>/mTOR pathway appears to be a promising target for the treatment of <span class="disease" id="31494146-13-82-96">liver fibrosis</span>, PCTS revealed likely side effects in the intestine at higher doses.	31494146	2019
Fibrosis, Liver	CORIN	10699	0.01	Biomarker	BEFREE	Significant <span class="disease" id="28792647-4-12-26">liver fibrosis</span> was defined as ≥F2 according to NASH-<span class="gene" id="28792647-4-64-67">CRN</span> score.	28792647	2018
Fibrosis, Liver	SUN2	25777	0.01	GeneticVariation	BEFREE	Interestingly, we found SAD1/UNC84 domain protein-2 (<span class="gene" id="30282980-4-53-57">SUN2</span>) gene hypermethylation at CpG sites during liver fibrogenesis in mice with CCl&lt;sub&gt;4&lt;/sub&gt;-induced <span class="disease" id="30282980-4-157-173">hepatic fibrosis</span>, which was accompanied by low expression of SUN2.	30282980	2018
Fibrosis, Liver	HIF1A	3091	0.1	Biomarker	BEFREE	Hypoxia is an important driving force in the development of lung and <span class="disease" id="27909731-2-69-83">liver fibrosis</span> by activating <span class="gene" id="27909731-2-98-125">hypoxia inducible factor-1α</span> and stimulating epithelial‑mesenchymal transition.	27909731	2017
Fibrosis, Liver	FOXA2	3170	0.02	AlteredExpression	BEFREE	We have shown a decrease in the expression of LL35 lncRNA in <span class="disease" id="31720018-6-61-75">liver fibrosis</span>, which correlates with the previously published data for mRNA <span class="gene" id="31720018-6-138-143">Foxa2</span>.	31720018	2020
Fibrosis, Liver	SOCS1	8651	0.02	Biomarker	BEFREE	In murine liver fibrosis models using dimethylnitrosamine, mice with haploinsufficiency of the <span class="gene" id="15197228-5-95-100">SOCS1</span> gene (<span class="gene" id="15197228-5-107-112">SOCS1</span>(-/+) mice) developed more severe <span class="disease" id="15197228-5-146-160">liver fibrosis</span> than did wild-type littermates (<span class="gene" id="15197228-5-193-198">SOCS1</span…	15197228	2004
Fibrosis, Liver	AGTR1	185	0.05	AlteredExpression	BEFREE	In bile duct-occluded rats, <span class="gene" id="19040540-3-28-32">AT1R</span> expression is significantly decreased in advanced <span class="disease" id="19040540-3-83-97">liver fibrosis</span>.	19040540	2009
Fibrosis, Liver	CCL4	6351	0.1	Biomarker	BEFREE	These data demonstrate that CDH11 is increased during liver fibrosis, is an important regulator of <span class="disease" id="31269038-8-99-113">liver fibrosis</span> induced by <span class="gene" id="31269038-8-125-129">CCL4</span> and suggest that CDH11 may be a potential therapeutic target for <span class="disease" id="31269038-8-195-209">liver fibrosis</span>.	31269038	2019
Fibrosis, Liver	PTPN1	5770	0.02	AlteredExpression	BEFREE	In conclusion, our results have revealed that the lack of <span class="gene" id="31299613-9-58-63">PTP1B</span> switches NOX expression pattern in response to liver injury after BDL and reduces HSC activation and <span class="disease" id="31299613-9-165-179">liver fibrosis</span>.	31299613	2019
Fibrosis, Liver	HBB	3043	0.01	GeneticVariation	BEFREE	Heterozygous <span class="gene" id="17135308-0-13-24">beta-globin</span> gene mutations as a risk factor for iron accumulation and <span class="disease" id="17135308-0-83-97">liver fibrosis</span> in chronic hepatitis C.	17135308	2007
Fibrosis, Liver	COL1A1	1277	0.4	Biomarker	BEFREE	Finally, we experimentally confirmed a functional regulatory module containing 5 miRNAs (miR-130b-3p, miR-148a-3p, miR-345-5p, miR-378a-3p, and miR-422a) and 6 genes (COL6A1, COL6A2, COL6A3, PIK3R3, <span class="gene" id="28919164-17-199-205">COL1A1</span>, CCND2) associated with <span class="disease" id="28919164-17-230-244">liver fibrosis</span>.	28919164	2017
Fibrosis, Liver	HIF1A	3091	0.1	Biomarker	BEFREE	MGIVE may act as a therapeutic potential drug for the treatment of <span class="disease" id="29268190-10-67-81">liver fibrosis</span> via the TLR4/<span class="gene" id="29268190-10-95-101">HIF-1α</span> cohort signaling pathway.	29268190	2018
Fibrosis, Liver	TGFB1	7040	0.4	Biomarker	BEFREE	To avoid the impact of schistosomicidal activity of PZQ against <span class="disease" id="31412137-4-64-78">liver fibrosis</span> induced by S. japonicum infection, we established a mouse model of carbon tetrachloride (CCl&lt;sub&gt;4&lt;/sub&gt; )-induced <span class="disease" id="31412137-4-194-208">liver fibrosis</span> for in vivo studies and used <span class="gene" id="31412137-4-238-244">TG…	31412137	2019
Fibrosis, Liver	GPR35	2859	0.11	Biomarker	BEFREE	Therefore, these results showed anti-fibrotic effects of lodoxamide in mice and raise concerns how lodoxamide protects against <span class="disease" id="31189299-9-127-141">liver fibrosis</span> &lt;i&gt;in vivo&lt;/i&gt; and whether <span class="gene" id="31189299-9-169-174">GPR35</span> is involved in the action.	31189299	2019
Fibrosis, Liver	ANGPT1	284	0.07	Biomarker	BEFREE	BML-111 equilibrated ACE-AngII-AT1R and ACE2-<span class="gene" id="28822808-0-45-51">Ang-(1</span>-7)-Mas axis to protect <span class="disease" id="28822808-0-75-91">hepatic fibrosis</span> in rats.	28822808	2017
Fibrosis, Liver	HNF1A	6927	0.01	Biomarker	BEFREE	Our previous studies have demonstrated the therapeutic effects of <span class="gene" id="28547778-2-66-71">HNF1α</span> on <span class="disease" id="28547778-2-75-91">hepatic fibrosis</span> and hepatocellular carcinoma (HCC) in animals.	28547778	2017
Fibrosis, Liver	MMP9	4318	0.1	Biomarker	BEFREE	Kupffer-derived <span class="gene" id="29989076-0-16-42">matrix metalloproteinase-9</span> contributes to <span class="disease" id="29989076-0-58-72">liver fibrosis</span> resolution.	29989076	2018
Fibrosis, Liver	CCL4	6351	0.1	Biomarker	BEFREE	Compared with their control littermates, mice with hepatic Med23 deletion exhibited aggravated carbon tetrachloride (<span class="gene" id="31805036-3-117-121">CCl4</span>)-induced <span class="disease" id="31805036-3-131-145">liver fibrosis</span>, with enhanced chemokine production and inflammatory infiltration as well as increased hepatocyte regeneration.	31805036	2019
Fibrosis, Liver	ESR1	2099	0.01	Biomarker	BEFREE	Low PrC function correlated with markers of liver dysfunction and inflammation: INR(r = -.72, P &lt; .001), bilirubin (r = -.620, P &lt; .001), albumin (r = .539, P &lt; .001), creatinine (r = -.417, P &lt; .001), ferritin (r = -.68, P = .035), procalcitonin (r = -.79, P = .01), raised <span class="gene" id="29704446-8-275-278">ESR</span> (r = .56, P &lt; .001) and <span class="disease" id="29704…	29704446	2018
Fibrosis, Liver	IL13	3596	0.06	Biomarker	BEFREE	In conclusion, CGA could inhibit schistosomiasis-induced <span class="disease" id="27872076-9-57-73">hepatic fibrosis</span> through <span class="gene" id="27872076-9-82-87">IL-13</span>/miR-21/Smad7 signaling interactions in LX2 cells and schistosome-infected mice and might serve as an antifibrosis agent for treating <span class="disease" id="27872076-9-221-251">schistosomiasis liver fibrosis</s…	27872076	2017
Fibrosis, Liver	MEN1	4221	0.01	Biomarker	BEFREE	We tested the hypothesis that the tumor suppressor protein <span class="gene" id="28602220-3-59-64">menin</span> is implicated in the progression of <span class="disease" id="28602220-3-101-115">liver fibrosis</span> and that <span class="gene" id="28602220-3-125-130">menin</span> expression can be regulated in the liver via microRNA-24 (miR-24).	28602220	2017
Fibrosis, Liver	GPT	2875	0.1	AlteredExpression	BEFREE	Levels of <span class="gene" id="24781355-16-10-13">ALT</span>, AST, ALP and bilirubin had significant relation with the <span class="disease" id="24781355-16-72-86">liver fibrosis</span> stage and the inflammatory grade in genotype 3a.	24781355	2014
Fibrosis, Liver	PHPT1	29085	0.01	Biomarker	BEFREE	<span class="gene" id="29098317-0-0-5">PHP14</span> regulates hepatic stellate cells migration in <span class="disease" id="29098317-0-52-66">liver fibrosis</span> via mediating TGF-β1 signaling to PI3Kγ/AKT/Rac1 pathway.	29098317	2018
Fibrosis, Liver	F13A1	2162	0.01	Biomarker	BEFREE	<span class="disease" id="30415489-3-0-14">Liver fibrosis</span> and fibrin(ogen) deposition do not require fibrin polymerization or <span class="gene" id="30415489-3-83-95">factor XIIIa</span>.	30415489	2019
Fibrosis, Liver	SPTBN1	6711	0.03	Biomarker	BEFREE	Appraising diagnostic performance of <span class="gene" id="31558418-0-37-40">ELF</span> test by pathological staging and digital quantification of <span class="disease" id="31558418-0-100-114">liver fibrosis</span>.	31558418	2020
Fibrosis, Liver	GGTLC5P	653590	0.04	AlteredExpression	BEFREE	The level of serum <span class="gene" id="31021038-11-19-22">GGT</span> at baseline is significantly associated with <span class="disease" id="31021038-11-68-82">liver fibrosis</span> progression in PBC, and therefore could help to predict the HP of PBC.	31021038	2019
Fibrosis, Liver	F2RL1	2150	0.05	Biomarker	BEFREE	<span class="gene" id="24495782-2-0-29">Protease-activated receptor-2</span> (<span class="gene" id="24495782-2-31-35">PAR2</span>) plays a role in <span class="disease" id="24495782-2-53-69">hepatic fibrosis</span>.	24495782	2014
Fibrosis, Liver	NFATC1	4772	0.01	AlteredExpression	BEFREE	Most importantly, protein expressions of <span class="gene" id="30871618-11-41-47">NFATc1</span> and pJnk have positive correlations with <span class="disease" id="30871618-11-89-103">liver fibrosis</span> scores in HBV-infected patients.	30871618	2019
Fibrosis, Liver	TNF	7124	0.1	AlteredExpression	BEFREE	Overexpression of <span class="gene" id="30906791-0-18-39">Tumor Necrosis Factor</span>-Like Ligand 1 A in Myeloid Cells Aggravates <span class="disease" id="30906791-0-84-98">Liver Fibrosis</span> in Mice.	30906791	2019
Fibrosis, Liver	MMP14	4323	0.03	Biomarker	BEFREE	Finally, knockdown experiments revealed that <span class="gene" id="31048740-7-45-51">MMP-14</span> was primarily responsible for the reduction of <span class="disease" id="31048740-7-99-113">liver fibrosis</span>.	31048740	2019
Fibrosis, Liver	IL10	3586	0.1	Biomarker	BEFREE	In vivo, we found that <span class="gene" id="31730896-6-23-28">IL-10</span> gene by hydrodynamics-based transfection attenuated CCL&lt;sub&gt;4&lt;/sub&gt;-induced <span class="disease" id="31730896-6-105-119">liver fibrosis</span> associated with senescence of activated HSCs in rats.	31730896	2020
Fibrosis, Liver	TGFB1	7040	0.4	AlteredExpression	BEFREE	Collectively, our results reveal that SEPT6 regulates various biological behaviors in HSCs through <span class="gene" id="30315255-11-99-105">TGF-β1</span>/Smad, mitogen-activated protein kinases and phosphatidylinositol-3-kinase/protein kinase B signaling pathways, thus promoting <span class="disease" id="30315255-11-232-246">liver fibrosis</span>.	30315255	2019
Fibrosis, Liver	CD68	968	0.01	AlteredExpression	BEFREE	HQD exhibited positive protective effects against <span class="disease" id="22531084-9-50-64">liver fibrosis</span>; its mechanism of action was associated with protection from hepatocyte apoptosis and the promotion of <span class="gene" id="22531084-9-168-172">CD68</span> expression in the devolopment of <span class="disease" id="22531084-9-206-220">liver fibrosis</span> to cirrhosis development.	22531084	2012
Fibrosis, Liver	TLR4	7099	0.1	Biomarker	BEFREE	In summary, our study demonstrates that LPS- and TNF-α-induced NF-κBp50-HDAC1 interaction represses BAMBI transcriptional activity, which contributes to <span class="gene" id="24448807-11-153-157">TLR4</span>-mediated enhancement of TGF-β signaling in HSCs during <span class="disease" id="24448807-11-213-227">liver fibrosis</span>.	24448807	2014
Fibrosis, Liver	CCL4	6351	0.1	Biomarker	BEFREE	Furthermore, alogliptin significantly relieved the <span class="disease" id="30797555-7-51-67">hepatic fibrosis</span> in <span class="gene" id="30797555-7-71-75">CCl4</span>-induced <span class="disease" id="30797555-7-84-98">liver fibrosis</span> mouse model.	30797555	2019
Fibrosis, Liver	MIR21	406991	0.1	Biomarker	BEFREE	Plasma miR-122 and <span class="gene" id="28642869-7-19-25">miR-21</span> had strong correlation with degree fibrosis in HCV genotype-4 patients; consequently they can be considered as potential biomarker for early detection of <span class="disease" id="28642869-7-180-196">hepatic fibrosis</span>.	28642869	2017
Fibrosis, Liver	PIK3CG	5294	0.1	Biomarker	BEFREE	The aim of this study is to investigate the antifibrotic efficacy of NR in thioacetamide (TAA)-induced <span class="disease" id="28830755-2-103-119">hepatic fibrosis</span> in rats through evaluating NR effect on the <span class="gene" id="28830755-2-164-168">PI3K</span>/Akt pathway.	28830755	2017
Fibrosis, Liver	CCL4L1	388372	0.1	Biomarker	BEFREE	Previous studies have indicated that female animals are more resistant to carbon tetrachloride (<span class="gene" id="22393047-1-96-101">CCl(4</span>))-induced <span class="disease" id="22393047-1-112-126">liver fibrosis</span> than male animals, and that estradiol (E(2)) treatment can inhibit <span class="gene" id="22393047-1-194-199">CCl(4</span>)-induced animal <span class="disease" id="22393…	22393047	2012
Fibrosis, Liver	MIR212	406994	0.02	Biomarker	BEFREE	Our results indicate that <span class="gene" id="29307832-8-26-33">miR-212</span>-3p facilitates the activation of HSCs and TGF-β pathway by targeting SMAD7, highlighting that it can be served as a novel biomarker or therapeutic target for <span class="disease" id="29307832-8-192-206">liver fibrosis</span>.	29307832	2018
Fibrosis, Liver	BMP2	650	0.01	Biomarker	BEFREE	<span class="gene" id="29789683-7-0-5">BMP-2</span> gene delivery alleviated the elevations of serum hepatic enzymes, cholangiocyte marker CK19, HSC activation markers, and <span class="disease" id="29789683-7-127-141">liver fibrosis</span> in both models.	29789683	2018
Fibrosis, Liver	CHI3L1	1116	0.07	AlteredExpression	BEFREE	Changes in serum <span class="gene" id="28895260-0-17-35">chitinase 3-like 1</span> levels correlate with changes in <span class="disease" id="28895260-0-69-83">liver fibrosis</span> measured by two established quantitative methods in chronic hepatitis B patients following antiviral therapy.	28895260	2018
Fibrosis, Liver	MIR370	442915	0.01	Biomarker	BEFREE	Upregulation of <span class="gene" id="25686745-9-16-23">miR-370</span> obviously attenuated the CCl4-induced <span class="disease" id="25686745-9-62-76">liver fibrosis</span> in rats. <span class="gene" id="25686745-9-86-93">miR-370</span> was directly bound to the 3'UTR of Smoothened (SMO) and suppressed the expression of SMO in HSCs and fibrotic livers.	25686745	2015
Fibrosis, Liver	NEAT1	283131	0.01	Biomarker	BEFREE	Loss of <span class="gene" id="28864835-2-8-13">NEAT1</span> suppressed <span class="disease" id="28864835-2-25-39">liver fibrosis</span> in vivo and in vitro.	28864835	2017
Fibrosis, Liver	MAP2K4	6416	0.02	Biomarker	BEFREE	Expression levels of genes responsible for <span class="disease" id="31418419-8-43-57">liver fibrosis</span> (<span class="disease" id="31418419-8-59-64">TGF-α</span>) and cell regeneration (<span class="gene" id="31418419-8-89-93">MKK4</span>, MKK7, and ATF2) have been measured by RT-PCR analysis.	31418419	2019
Fibrosis, Liver	STAT3	6774	0.1	Biomarker	BEFREE	Taken together, SAC attenuated CCl&lt;sub&gt;4&lt;/sub&gt;-induced <span class="disease" id="29887949-8-55-69">liver fibrosis</span> in rats with anti-oxidant, anti-inflammatory and anti-fibrotic effects, and targeted <span class="gene" id="29887949-8-155-160">STAT3</span>/SMAD3 pathway to inhibit gene transcription.	29887949	2018
Fibrosis, Liver	SMG1	23049	0.02	Biomarker	BEFREE	Accordingly, it has been hypothesized that <span class="gene" id="28052132-13-43-46">ATX</span> promoter methylation and ATX expression in peripheral blood may serve as possible biomarkers reflecting the progression of <span class="disease" id="28052132-13-170-184">liver fibrosis</span> in postoperative BA.	28052132	2017
Fibrosis, Liver	ANGPT1	284	0.07	AlteredExpression	BEFREE	Infusion of <span class="gene" id="27445100-16-12-18">Ang-(1</span>-7) alleviated BDL-induced <span class="disease" id="27445100-16-45-59">liver fibrosis</span> and inhibited the expression of Col1A1 and the activation of NLRP3 inflammasome in hepatocytes.	27445100	2016
Fibrosis, Liver	SERPINA1	5265	0.4	Biomarker	BEFREE	PiZ mice exhibit many AATD symptoms, including <span class="gene" id="24355919-4-47-50">AAT</span> protein aggregates, increased hepatocyte death, and <span class="disease" id="24355919-4-103-117">liver fibrosis</span>.	24355919	2014
Fibrosis, Liver	EGFR	1956	0.07	Biomarker	BEFREE	These results indicate that ADAM17 mediates Ang II-induced <span class="gene" id="24412389-8-59-63">EGFR</span> transactivation on HSCs, and that this process may participate in the progression of <span class="disease" id="24412389-8-149-163">liver fibrosis</span>.	24412389	2014
Fibrosis, Liver	BMP7	655	0.04	Biomarker	BEFREE	Mice with <span class="disease" id="31435175-9-10-24">liver fibrosis</span> received exogenous <span class="gene" id="31435175-9-44-48">BMP7</span> intervention to observe improvement of <span class="disease" id="31435175-9-88-102">liver fibrosis</span> by using Masson's trichrome staining and detecting the expression of the HSC activation indicator alpha-smooth muscle actin (α-SMA) and the colla…	31435175	2019
Fibrosis, Liver	TGFBR2	7048	0.06	Biomarker	BEFREE	We provide evidence that elimination of <span class="gene" id="25108224-6-40-48">TGF-βIIR</span> is not sufficient to completely prevent <span class="disease" id="25108224-6-89-103">liver fibrosis</span>.	25108224	2014
Fibrosis, Liver	HIF1A	3091	0.1	Biomarker	BEFREE	The aim of the study was to evaluate the mechanisms of <span class="gene" id="29156788-2-55-61">HIF-1α</span> inhibitor, YC-1, during bile duct ligation (BDL)-induced <span class="disease" id="29156788-2-119-133">liver fibrosis</span> in mice.	29156788	2017
Fibrosis, Liver	STAT5B	6777	0.03	GeneticVariation	BEFREE	To investigate the possible role of signal transducer and activator of transcription 5 (<span class="gene" id="29402841-1-88-93">STAT5</span>) in the pathogenesis of <span class="disease" id="29402841-1-118-132">liver fibrosis</span> in Egyptian patients with chronic hepatitis C (CHC) virus infection and its relation to hepatic stellate cells (HSC).	29402841	2018
Fibrosis, Liver	MIR29B2	407025	0.09	Biomarker	BEFREE	Mechanically, Tug1 promotes the expression of these pro-fibrogenic genes by down-regulating <span class="gene" id="30017186-7-92-99">miR-29b</span>, thus accelerating the progression of <span class="disease" id="30017186-7-138-152">liver fibrosis</span>.	30017186	2018
Fibrosis, Liver	TIMP1	7076	0.1	Biomarker	BEFREE	To further investigate the occurrence mechanism of diabetic <span class="disease" id="29243785-1-60-76">hepatic fibrosis</span> through observing the effects of insulin and glucose in different concentrations on hepatic stellate cell (HSC) proliferation, and mRNA expressions of transforming growth factor-β1 (TGF-β1) and tissue inhibitor of metalloproteinase-1 (<span class="gene" id="29243785-1-31…	29243785	2017
Fibrosis, Liver	MIR29B1	407024	0.09	AlteredExpression	BEFREE	The down-regulation of miR-29a and <span class="gene" id="22393047-6-35-42">miR-29b</span> in male mouse livers correlated with the early development of <span class="disease" id="22393047-6-105-119">liver fibrosis</span>, as indicated by increased expressions of fibrotic markers in male mice relative to female mice.	22393047	2012
Fibrosis, Liver	TNF	7124	0.1	AlteredExpression	BEFREE	In summary, our study demonstrates that LPS- and <span class="gene" id="24448807-11-49-54">TNF-α</span>-induced NF-κBp50-HDAC1 interaction represses BAMBI transcriptional activity, which contributes to TLR4-mediated enhancement of TGF-β signaling in HSCs during <span class="disease" id="24448807-11-213-227">liver fibrosis</span>.	24448807	2014
Fibrosis, Liver	MIR195	406971	0.01	Biomarker	BEFREE	TGF-β/Smad signaling and <span class="gene" id="31221141-3-25-32">miR-195</span> have been proved to paly an important role in hepatic stellate cells (HSCs) activation and <span class="disease" id="31221141-3-124-138">liver fibrosis</span>.	31221141	2019
Fibrosis, Liver	SPHK1	8877	0.02	Biomarker	BEFREE	Inhibition of the <span class="gene" id="27801960-0-18-23">SphK1</span>/S1P signaling pathway by melatonin in mice with <span class="disease" id="27801960-0-72-86">liver fibrosis</span> and human hepatic stellate cells.	27801960	2017
Fibrosis, Liver	TGFB1	7040	0.4	AlteredExpression	BEFREE	Compared with controls, both <span class="gene" id="15137003-7-29-38">TGF-beta1</span> and TGF-beta2 mRNA expression increased in the liver during the progress of <span class="disease" id="15137003-7-115-129">liver fibrosis</span> in patients with KP and LT on the array.	15137003	2004
Fibrosis, Liver	MALAT1	378938	0.03	Biomarker	BEFREE	These observations suggested that SIRT1 contributed to apoptosis and reversion of activated LX-2 cells and SIRT1 might be regulated by <span class="gene" id="26435214-13-135-141">MALAT1</span> in <span class="disease" id="26435214-13-145-159">liver fibrosis</span>.	26435214	2015
Fibrosis, Liver	SH3BP4	23677	0.01	AlteredExpression	BEFREE	<span class="gene" id="30226813-6-0-3">TTP</span> mRNA was proved having negative relevance with linc-SCRG1 and was gradually reduced during human <span class="disease" id="30226813-6-101-115">liver fibrosis</span> progression.	30226813	2019
Fibrosis, Liver	TM6SF2	53345	0.04	GeneticVariation	BEFREE	A common non-synonymous polymorphism, <span class="variant" dbSNP="rs58542926" genes_norm="53345">E167K</span>, in transmembrane six superfamily member 2 (<span class="gene" id="25581573-1-88-94">TM6SF2</span>) gene has been recently associated with an increased hepatic triglyceride content, dyslipidemia and <span class="disease" id="25581573-1-195-209">liver fibrosis</span> in NAFLD patients.	25581573	2015
Fibrosis, Liver	NLRP3	114548	0.1	Biomarker	BEFREE	The involvement of P2X7R-mediated <span class="gene" id="27940204-13-34-39">NLRP3</span> inflammasome activation in IL-1β production of HSC might contribute to ECM deposition and suggests that blockade of the P2x7R-<span class="gene" id="27940204-13-166-171">NLRP3</span> inflammasome axis represents a potential therapeutic target to <span class="disease" id="27940204-13-235-249">liver fibrosis</s…	27940204	2017
Fibrosis, Liver	ALB	213	0.4	Biomarker	BEFREE	Lower <span class="gene" id="31843232-7-6-13">albumin</span> was also associated with increased levels of several inflammatory biomarkers, markers of <span class="disease" id="31843232-7-103-117">liver fibrosis</span>, albuminuria, and greater arterial stiffness, diastolic dysfunction and pulmonary hypertension.	31843232	2020
Fibrosis, Liver	MMP2	4313	0.4	AlteredExpression	BEFREE	Serum <span class="gene" id="9075665-11-6-11">MMP-2</span> and TIMP-1 levels might be useful for estimating the degree of <span class="disease" id="9075665-11-75-89">liver fibrosis</span>.	9075665	1997
Fibrosis, Liver	GDF15	9518	0.04	Biomarker	BEFREE	Cut-offs for <span class="disease" id="28301573-7-13-27">liver fibrosis</span> (≥F2) were PLGF = 20.20 pg/ml, <span class="gene" id="28301573-7-59-64">GDF15</span> = 1582.76 pg/ml and HGF = 2598.00 pg/ml.	28301573	2017
Fibrosis, Liver	MAPK1	5594	0.07	Biomarker	BEFREE	These data suggest that <span class="gene" id="28325896-8-24-29">Sjp40</span> might inhibit HSCs activation by promoting cellular senescence via SKP2/P27 signaling pathway, which put forward novel mechanism in the treatment of <span class="disease" id="28325896-8-179-193">liver fibrosis</span>.	28325896	2017
Fibrosis, Liver	MIR200C	406985	0.02	Biomarker	BEFREE	Here, we aimed to explore the roles of miR-144 and <span class="gene" id="26097586-4-51-59">miR-200c</span> in human <span class="disease" id="26097586-4-69-83">liver fibrosis</span>.	26097586	2015
Fibrosis, Liver	PNPLA3	80339	0.1	GeneticVariation	BEFREE	Finally, we briefly highlight future research that may elucidate the specific mechanisms of the <span class="gene" id="25624712-7-96-102">PNPLA3</span> <span class="variant" dbSNP="rs738409" genes_norm="80339">I148M</span> variant in fibrogenesis, which, in turn, provides a theoretical foundation and valuable experimental data for the clinical management of <span class="disease" id="25624712-7-24…	25624712	2015
Fibrosis, Liver	ABCB4	5244	0.45	GeneticVariation	BEFREE	Heterozygous <span class="gene" id="18482588-13-13-18">ABCB4</span> mutations were detected in 34% of adults with unexplained cholestasis, for the most part without biliary symptoms, and could result in significant <span class="disease" id="18482588-13-166-180">liver fibrosis</span>.	18482588	2008
Fibrosis, Liver	IFNL3	282617	0.1	GeneticVariation	BEFREE	The present study was designed to assess the contribution of these SNPs to disease progression in patients with chronic hepatitis C. The study enrolled 220 Japanese patients with chronic hepatitis C. Three SNPs, -1195 COX-2, PNPLA3 and <span class="gene" id="22863264-3-236-241">IL28B</span> (<span class="variant" dbSNP="rs8099917" genes_norm="107075310;282617;4513;5743;80339">rs8099917</span>), w…	22863264	2012
Fibrosis, Liver	SEPTIN9	10801	0.01	PosttranslationalModification	BEFREE	Therefore, pharmacological agents that inhibit <span class="gene" id="27939986-11-47-52">Sept9</span> methylation and increase its expression could be considered as valuable treatments for <span class="disease" id="27939986-11-140-154">liver fibrosis</span>.	27939986	2017
Fibrosis, Liver	MIR29B1	407024	0.09	Biomarker	BEFREE	This study explored in vivo and vitro effects of <span class="gene" id="29091295-2-49-56">miR-29b</span>-3p in granulomatous <span class="disease" id="29091295-2-77-91">liver fibrosis</span> by targeting COL1A1 and COL3A1 in Schistosoma japonicum infection.	29091295	2018
Fibrosis, Liver	CCL4	6351	0.1	Biomarker	BEFREE	These mice were also given injections of <span class="gene" id="28987423-6-41-45">CCl4</span>, to increase <span class="disease" id="28987423-6-59-73">liver fibrosis</span>, for 8 weeks.	28987423	2018
Fibrosis, Liver	TGFB1	7040	0.4	Biomarker	BEFREE	In conclusion, these findings indicated that Nano NiO induced <span class="disease" id="31737983-8-62-78">hepatic fibrosis</span> via <span class="gene" id="31737983-8-83-89">TGF-β1</span>-mediated Smad pathway activation, EMT occurrence, and ECM deposition.	31737983	2020
Fibrosis, Liver	WNT2B	7482	0.01	Biomarker	BEFREE	These findings provided new insights into the pathophysiology of <span class="disease" id="28638086-7-65-79">liver fibrosis</span> by characterizing <span class="gene" id="28638086-7-98-103">Wnt2b</span> as a novel endogenous suppressor of TLR4 signaling, maintaining tissue homeostasis during the early stage of <span class="disease" id="28638086-7-213-229">hepatic fibrosis</span>-associated liver…	28638086	2017
Fibrosis, Liver	LRPAP1	4043	0.01	Biomarker	BEFREE	The purpose of the present study was to investigate the potential crucial pathways involved in ameliorating <span class="disease" id="31047894-2-108-122">liver fibrosis</span> of <span class="gene" id="31047894-2-126-129">RAP</span>-8.	31047894	2019
Fibrosis, Liver	ACE	1636	0.1	GeneticVariation	BEFREE	We conclude that <span class="gene" id="26681055-9-17-22">ACE I</span>/D polymorphism is <span class="negexp">not associated</span> with the degree of <span class="disease" id="26681055-9-75-89">liver fibrosis</span>.	26681055	2015
Fibrosis, Liver	AEBP1	165	0.01	Biomarker	BEFREE	Here we sought to investigate the relationship between <span class="gene" id="31299062-3-55-60">AEBP1</span> and <span class="disease" id="31299062-3-65-81">hepatic fibrosis</span>.	31299062	2019
Fibrosis, Liver	TLR8	51311	0.01	GeneticVariation	BEFREE	In conclusion, <span class="gene" id="26455634-14-15-19">TLR8</span> polymorphisms seem to be related to non-progression of <span class="disease" id="26455634-14-75-89">liver fibrosis</span> in HIV/HCV coinfected patients, particularly in males and those patients infected with GT1.	26455634	2015
Fibrosis, Liver	USP4	7375	0.01	Biomarker	BEFREE	In conclusion, our findings revealed a novel H19/miR-148a/<span class="gene" id="30362572-8-58-62">USP4</span> axis which promoted <span class="disease" id="30362572-8-83-97">liver fibrosis</span> via TGF-β pathway in both HSC and hepatocyte, indicating that H19 could become a promising target for the treatment of <span class="disease" id="30362572-8-217-231">liver fibrosis</span>.	30362572	2019
Fibrosis, Liver	GPT	2875	0.1	Biomarker	BEFREE	Immunological measurement of aspartate/<span class="gene" id="30665287-0-39-63">alanine aminotransferase</span> in predicting <span class="disease" id="30665287-0-78-92">liver fibrosis</span> and inflammation.	30665287	2020
Fibrosis, Liver	EBNA1BP2	10969	0.01	Biomarker	BEFREE	These data suggest that <span class="gene" id="28325896-8-24-29">Sjp40</span> might inhibit HSCs activation by promoting cellular senescence via SKP2/P27 signaling pathway, which put forward novel mechanism in the treatment of <span class="disease" id="28325896-8-179-193">liver fibrosis</span>.	28325896	2017
Fibrosis, Liver	TLR4	7099	0.1	Biomarker	BEFREE	Toll-like receptor 2 (TLR2) and <span class="gene" id="29366780-3-32-36">TLR4</span> are pattern recognition receptors of bacterial lipoprotein and lipopolysaccharide, both of which participate in activating hepatic stellate cells and <span class="disease" id="29366780-3-187-201">liver fibrosis</span>.	29366780	2018
Fibrosis, Liver	CYP27A1	1593	0.3	Biomarker	CTD_human	Chronic CCl4 intoxication causes liver and bone damage similar to the human pathology of hepatic osteodystrophy: a mouse model to analyse the liver-bone axis.	24381012	2014
Fibrosis, Liver	BMP1	649	0.01	Biomarker	BEFREE	Rats with carbon tetrachloride (CCl&lt;sub&gt;4&lt;/sub&gt;)-induced <span class="disease" id="29482391-4-57-71">liver fibrosis</span> were treated with monoclonal anti-<span class="gene" id="29482391-4-106-112">BMP1-3</span> antibodies.	29482391	2017
Fibrosis, Liver	HABP2	3026	0.04	GeneticVariation	BEFREE	The <span class="variant" dbSNP="rs7080536" genes_norm="3026">G534E</span> variant of <span class="gene" id="19105210-7-21-25">FSAP</span> is a risk locus for HCV-induced <span class="disease" id="19105210-7-58-72">liver fibrosis</span> and cirrhosis by determining PDGF-BB-mediated hepatic stellate cell proliferation through a single amino acid substitution in FSAP.	19105210	2009
Fibrosis, Liver	SERPINA1	5265	0.4	Biomarker	CTD_human	Ni(ii) ions cleave and inactivate human alpha-1 antitrypsin hydrolytically, implicating nickel exposure as a contributing factor in pathologies related to antitrypsin deficiency.	25579632	2015
Fibrosis, Liver	CCL4L2	9560	0.1	Biomarker	BEFREE	These events provide a clearer rationale as to how Ad-huPA-induced liver regeneration on <span class="gene" id="16958060-7-89-94">CCl(4</span>)-induced <span class="disease" id="16958060-7-104-118">liver fibrosis</span> takes place.	16958060	2006
Fibrosis, Liver	HMGB1	3146	0.1	AlteredExpression	BEFREE	We aimed to evaluate the association between serum levels of <span class="gene" id="28885322-2-61-66">HMGB1</span> and <span class="disease" id="28885322-2-71-85">liver fibrosis</span>.	28885322	2017
Fibrosis, Liver	TGFB1	7040	0.4	AlteredExpression	BEFREE	Here we have further investigated the downstream effects of phagocytosis by studying NADPH oxidase activation and its link to procollagen alpha1 (I) and <span class="gene" id="16496318-3-153-162">TGF-beta1</span> expression in an immortalized human stellate cell line and in several models of <span class="disease" id="16496318-3-243-257">liver fibrosis</span>.	16496318	2006
Fibrosis, Liver	OGFRL1	79627	0.01	Biomarker	BEFREE	These results indicate a critical role of <span class="gene" id="30270488-10-42-48">OGFRL1</span> in the mobilization and differentiation of HPC in the fibrotic liver, and administration of <span class="gene" id="30270488-10-141-147">OGFRL1</span>-expressing cells may serve as a potential regenerative therapy for advanced <span class="disease" id="30270488-10-224-238">liver fibrosis</span>.Stem C…	30270488	2019
Fibrosis, Liver	SMG1	23049	0.02	Biomarker	BEFREE	<span class="gene" id="27981605-1-0-3">ATX</span> is a novel player in the pathogenesis of <span class="disease" id="27981605-1-45-59">liver fibrosis</span> and cancer and a promising therapeutic target.(Hepatology 2017;65:1369-1383).	27981605	2017
Fibrosis, Liver	IFNA13	3447	0.08	Biomarker	BEFREE	Sessions included: IFN-λ Biology, Therapy and Genetic Variation; <span class="gene" id="30998425-5-65-68">IFN</span>-λ and Hepatitis C Virus Infection; <span class="gene" id="30998425-5-104-107">IFN</span>-λ in Other Infections; and <span class="gene" id="30998425-5-135-138">IFN</span>-λ-<span class="disease" id="30998425-5-141-157">Hepatic Fibrosis</span> and Cancer.	30998425	2019
Fibrosis, Liver	GSR	2936	0.01	AlteredExpression	BEFREE	The probable modes of action of these plants include immunomodulation, stimulation of hepatic DNA synthesis, simulation of superoxide dismutase and <span class="gene" id="29047177-6-148-169">glutathione reductase</span> to inhibit oxidation in hepatocytes, reduction of intracellular reactive oxygen species by enhancing levels of antioxidants, suppression of ethanol-induced lipid accumulation, inh…	29047177	2018
Fibrosis, Liver	TREM1	54210	0.01	Biomarker	BEFREE	Our data support a role of <span class="gene" id="30137027-9-27-33">TREM-1</span> in liver injury and hepatic fibrogenesis and suggest that <span class="gene" id="30137027-9-92-98">TREM-1</span> is a master regulator of Kupffer cell activation, which escalates chronic liver inflammatory responses, activates hepatic stellate cells, and reveals a mechanism of promotion of <span class="disease" id="…	30137027	2018
Fibrosis, Liver	IFNL4	101180976	0.02	GeneticVariation	BEFREE	<span class="gene" id="31846709-8-0-5">IFNL4</span> genotype has also been linked to variation within the HCV genome, as well as risk of <span class="disease" id="31846709-8-91-107">hepatic fibrosis</span>, certain cancers and some infectious disease.	31846709	2020
Fibrosis, Liver	GSTA3	2940	0.01	Biomarker	BEFREE	As a recently we developed water-soluble pyridone agent with antifibrotic features, fluorofenidone (AKF-PD) can attenuate liver fibrosis, present studies were designed to explore the role of <span class="gene" id="31443720-2-191-196">GSTA3</span> in <span class="disease" id="31443720-2-200-214">liver fibrosis</span> and its modulation by AKF-PD in vivo and in vitro.	31443720	2019
Fibrosis, Liver	IL6	3569	0.4	Biomarker	BEFREE	After intravenous injection, CSLN/siCTGF complex was target specifically delivered to the liver and resulted in a significant reduction in collagen content and pro-fibrogenic factors like tumor necrosis factor alpha (TNF-α), transforming growth factor beta (TGF-β), <span class="gene" id="23092863-4-266-279">interleukin-6</span> (<span class="gene" id="23092863-4-281-285">IL-6</span>), and CTGF wi…	23092863	2013
Fibrosis, Liver	MIR193A	406968	0.01	AlteredExpression	BEFREE	We conclude that <span class="gene" id="30945448-9-17-25">miR-193a</span>/b-3p overexpression attenuates <span class="disease" id="30945448-9-57-71">liver fibrosis</span> through suppressing the proliferation and activation of HSCs.	30945448	2019
Fibrosis, Liver	NOX4	50507	0.08	Biomarker	BEFREE	The aim of this work was to study the functional role of <span class="gene" id="23049784-2-57-61">NOX4</span> in different cell populations implicated in <span class="disease" id="23049784-2-106-120">liver fibrosis</span>: hepatic stellate cells (HSC), myofibroblats (MFBs) and hepatocytes.	23049784	2012
Fibrosis, Liver	PTPN13	5783	0.01	Biomarker	BEFREE	Hepatitis C virus induced miR200c down modulates <span class="gene" id="23950995-0-49-54">FAP-1</span>, a negative regulator of Src signaling and promotes <span class="disease" id="23950995-0-107-123">hepatic fibrosis</span>.	23950995	2013
Fibrosis, Liver	NLRP3	114548	0.1	Biomarker	BEFREE	Treatment with Ang-(1-7) inhibited mir-21, <span class="gene" id="27502441-7-43-48">NLRP3</span> inflammasome, and <span class="disease" id="27502441-7-67-81">liver fibrosis</span> after bile duct ligation (BDL) or AngII infusion.	27502441	2017
Fibrosis, Liver	IL17A	3605	0.1	AlteredExpression	BEFREE	To test the role of inflammation severity in stem cell-mediated tissue repair, we employed mice with carbon tetrachloride-induced advanced <span class="disease" id="24457953-8-139-153">liver fibrosis</span> and found that although MSCs alone were effective, concurrent administration of Dex abrogated the therapeutic effects of MSCs on fibrin deposition, serum levels of bilirubin, albumin, and amin…	24457953	2014
Fibrosis, Liver	HGF	3082	0.4	Biomarker	BEFREE	To investigate the modulating effects of date fruits on pro- and anti-apoptotic markers, cytochrome P450 2E1 (CYP2E1) and <span class="gene" id="27960551-2-122-146">hepatocyte growth factor</span> (<span class="gene" id="27960551-2-148-151">HGF</span>) in <span class="disease" id="27960551-2-156-170">liver fibrosis</span>.	27960551	2017
Fibrosis, Liver	ADD3	120	0.01	AlteredExpression	BEFREE	The downregulation of miR-145 may contribute to <span class="disease" id="28902846-13-48-62">liver fibrosis</span> in BA by upregulating the expression of <span class="gene" id="28902846-13-103-107">ADD3</span>.	28902846	2017
Fibrosis, Liver	IL10	3586	0.1	GeneticVariation	BEFREE	High production genotype and haplotypes of <span class="gene" id="17645476-13-43-48">IL-10</span> were associated with less severe <span class="disease" id="17645476-13-82-96">liver fibrosis</span> in chronic hepatitis B in Chinese.	17645476	2008
Fibrosis, Liver	IL10	3586	0.1	GeneticVariation	BEFREE	We examined the relationships between polymorphisms in the genes encoding <span class="gene" id="16698276-4-74-79">IL-10</span> (-1082, -819, -592) or TNF-alpha (-308, -238) and HCV clearance, ALT abnormalities, or serum level of type IV collagen 7S, a marker of <span class="disease" id="16698276-4-215-231">hepatic fibrosis</span>.	16698276	2006
Fibrosis, Liver	VIPR1	7433	0.01	Biomarker	BEFREE	Initial fibrosis stage and high diversification of the <span class="gene" id="15943629-8-55-60">HVR-1</span> of HCV genome between transplantation and the first liver biopsy were independent factors associated with <span class="disease" id="15943629-8-167-181">liver fibrosis</span> regression.	15943629	2005
Fibrosis, Liver	SNHG7	84973	0.01	Biomarker	BEFREE	Notably, <span class="gene" id="31272073-9-9-14">SNHG7</span> could enhance Wnt/β-catenin pathway activation to contribute to <span class="disease" id="31272073-9-79-93">liver fibrosis</span>, with an increase in T cell factor (TCF) activity and a reduction in P-β-catenin level.	31272073	2019
Fibrosis, Liver	EGLN2	112398	0.03	Biomarker	BEFREE	&lt;b&gt;Conclusions:&lt;/b&gt; Our study demonstrated that double-knockdown of <span class="gene" id="28539891-12-68-72">PHD1</span> and Keap1 attenuated hypoxia and oxidative stress induced injury in the hepatocytes, and subsequently inhibited HSC activation, which offers a novel therapeutic strategy in the prophylaxis and treatment of <span class="disease" id="28539891-12-279-293">liver fibros…	28539891	2017
Fibrosis, Liver	CYBB	1536	0.04	AlteredExpression	BEFREE	However, there was a substantial increase in hepatocyte death and <span class="disease" id="28781602-8-66-80">liver fibrosis</span> in fructose-fed middle-aged mice deficient in hepatocyte-specific eIF2α phosphorylation because of diminished antioxidant capacity due to reduced expression of antioxidant enzymes (GPX1 and HO-1) and lower NADPH and glutathione levels, as well as a possible increase …	28781602	2017
Fibrosis, Liver	NFE2L2	4780	0.4	Biomarker	BEFREE	Taken together, activation of I&lt;sub&gt;1&lt;/sub&gt;R negatively regulates the progression of <span class="disease" id="28437886-7-85-99">liver fibrosis</span> in the <span class="gene" id="28437886-7-107-111">Nrf2</span>-dependent pathway, which suggests that specifically targeting I&lt;sub&gt;1&lt;/sub&gt;R may be a potential therapeutic strategy for the treatment of <span class="disease" id…	28437886	2017
Fibrosis, Liver	TLR4	7099	0.1	Biomarker	BEFREE	Phosphodiestrase-1 and 4 inhibitors ameliorate <span class="disease" id="30858122-0-47-61">liver fibrosis</span> in rats: Modulation of cAMP/CREB/<span class="gene" id="30858122-0-95-99">TLR4</span> inflammatory and fibrogenic pathways.	30858122	2019
Fibrosis, Liver	LIPA	3988	0.13	Biomarker	BEFREE	LAL deficiency (<span class="gene" id="26350820-3-16-19">LAL</span> D) presents and progresses as a continuum with dyslipidemia, hepatomegaly, and <span class="disease" id="26350820-3-99-113">liver fibrosis</span>.	26350820	2016
Fibrosis, Liver	TRIM32	22954	0.1	Biomarker	HPO
Fibrosis, Liver	CCL4L1	388372	0.1	Biomarker	BEFREE	Hepatocytes isolated from normal Sprague-Dawley (SD) rats were transfected with an adenoviral vector encoding human IFN-gamma gene (AdCMVhIFN-gamma) and transplanted into the spleens of syngenic recipients with ongoing <span class="disease" id="12389079-3-219-233">liver fibrosis</span> induced by carbon tetrachloride (<span class="gene" id="12389079-3-267-272">CCl(4</span>)).	12389079	2002
Fibrosis, Liver	HOXD13	3239	0.02	Biomarker	BEFREE	The association between <span class="gene" id="30578715-8-24-29">sPD-1</span> and disease progression of CHB suggests that <span class="gene" id="30578715-8-75-80">sPD-1</span> could serve as a new indicator in assessing <span class="disease" id="30578715-8-125-139">liver fibrosis</span>.	30578715	2019
Fibrosis, Liver	AGT	183	0.37	Biomarker	BEFREE	<span class="gene" id="19628656-2-0-14">Angiotensin II</span> type 1 (AT1) receptor blockers attenuate experimental <span class="disease" id="19628656-2-69-83">liver fibrosis</span>, yet their effects in human <span class="disease" id="19628656-2-112-126">liver fibrosis</span> are unknown.	19628656	2009
Fibrosis, Liver	AGT	183	0.37	Biomarker	BEFREE	<span class="gene" id="26385087-1-0-14">Angiotensin II</span> (<span class="gene" id="26385087-1-16-21">AngII</span>) activates via angiotensin-II-type-I receptor (AT1R) Janus-kinase-2 (JAK2)/Arhgef1 pathway and subsequently RHOA/Rho-kinase (ROCK), which induces experimental and probably human <span class="disease" id="26385087-1-200-214">liver fibrosis</span>.	26385087	2017
Fibrosis, Liver	GRAP2	9402	0.03	Biomarker	BEFREE	Collectively, SPE mitigated carbon tetrachloride-induced <span class="disease" id="29322133-8-57-71">liver fibrosis</span> in rats and its mechanism may be related to the <span class="gene" id="29322133-8-120-123">p38</span> and JNK signalling pathways.	29322133	2018
Fibrosis, Liver	CD9	928	0.3	Biomarker	CTD_human	Gene Expression Patterns Associated With Histopathology in Toxic Liver Fibrosis.	26396155	2016
Fibrosis, Liver	PPARA	5465	0.03	Biomarker	BEFREE	The dual <span class="gene" id="31367862-0-9-15">PPAR-α</span>/γ agonist saroglitazar ameliorates thioacetamide-induced <span class="disease" id="31367862-0-73-87">liver fibrosis</span> in rats through regulating leptin.	31367862	2019
Fibrosis, Liver	LOXL2	4017	0.03	Biomarker	BEFREE	<span class="disease" id="31181019-3-0-14">Liver fibrosis</span> was scored using the Ishak scale and immunohistochemistry was performed using a commercially available polyclonal anti-<span class="gene" id="31181019-3-134-139">LOXL2</span> antibody.	31181019	2019
Fibrosis, Liver	CCL4	6351	0.1	Biomarker	BEFREE	The <span class="disease" id="26239504-2-4-18">liver fibrosis</span> model was induced in BALB/c mice using intraperitoneal injection of <span class="gene" id="26239504-2-87-91">CCl4</span> for 6 weeks.	26239504	2015
Fibrosis, Liver	MIR145	406937	0.04	AlteredExpression	BEFREE	The downregulation of <span class="gene" id="28902846-13-22-29">miR-145</span> may contribute to <span class="disease" id="28902846-13-48-62">liver fibrosis</span> in BA by upregulating the expression of ADD3.	28902846	2017
Fibrosis, Liver	MPI	4351	0.12	Biomarker	BEFREE	A rare, monogenic disorder in which children with mutations in <span class="gene" id="31016744-2-63-90">mannose phosphate isomerase</span> (<span class="gene" id="31016744-2-92-95">MPI</span>) develop <span class="disease" id="31016744-2-105-119">liver fibrosis</span> led us to explore the function of <span class="gene" id="31016744-2-154-157">MPI</span> and mannose metabolism in liver developmen…	31016744	2019
Fibrosis, Liver	MEFV	4210	0.02	AlteredExpression	BEFREE	Previous studies indicated that the nucleotide-binding oligomerization domain-, leucine-rich repeat-, and <span class="gene" id="31570558-3-106-111">pyrin</span> domain-containing protein 3 (NLRP3) inflammasome is involved in schistosomiasis-associated <span class="disease" id="31570558-3-203-217">liver fibrosis</span> and that taurine could ameliorate hepatic granulomas and fibrosis caused by &l…	31570558	2019
Fibrosis, Liver	GPT	2875	0.1	AlteredExpression	BEFREE	Genistein co-treatment significantly attenuated D-GalN-induced chronic liver damage and <span class="disease" id="27876602-7-88-102">liver fibrosis</span> as evident from a significant amelioration in functional impairment, including inhibition of the activation of Hepatic stellate cells (HSC), decreased expression in alpha smooth muscle actin (α-SMA) and accumulation of collagen matrix, and an e…	27876602	2017
Fibrosis, Liver	MMP1	4312	0.07	GeneticVariation	BEFREE	The aim of this work was to establish an association between the single-nucleotide polymorphisms (SNPs) of TGFB1 (<span class="variant" dbSNP="rs1800471" genes_norm="4312;4314;5054;7040">rs1800471</span>), AT (<span class="variant" dbSNP="rs3789679" genes_norm="4312;4314;5054;7040">rs3789679</span>), <span class="gene" id="23941979-1-142-147">MMP-1</span> (<span class="variant" dbSNP="rs17886084"…	23941979	2013
Fibrosis, Liver	CXCL10	3627	0.08	AlteredExpression	BEFREE	In AIH group, serum galectin-9 levels weakly correlated with alanine aminotransferase levels or total bilirubin (TB) and strongly correlated with <span class="gene" id="31464928-7-146-170">C-X-C motif chemokine 10</span> (<span class="gene" id="31464928-7-172-178">CXCL10</span>) and Mac-2 binding protein glycosylation isomer (M2BPGi) levels, but did <span class="negexp">not correlate</span> with …	31464928	2019
Fibrosis, Liver	FBL	2091	0.1	Biomarker	BEFREE	APRI, <span class="gene" id="29630460-8-6-9">FIB</span>-4, CDS, King score, and GUCI had intermediate accuracy in predicting significant liver fibrosis with AUROC 0.68, 0.78, 0.74, 0.74, and 0.67, respectively, while AAR had low accuracy in predicting significant <span class="disease" id="29630460-8-218-232">liver fibrosis</span>.	29630460	2018
Fibrosis, Liver	SMAD2	4087	0.1	Biomarker	BEFREE	Collectively, <span class="gene" id="25351340-9-14-19">Smad2</span> may be a potential therapeutic target for the treatment of <span class="disease" id="25351340-9-79-95">hepatic fibrosis</span>.	25351340	2015
Fibrosis, Liver	TGFBI	7045	0.02	Biomarker	BEFREE	Inhibition of <span class="gene" id="18558083-0-14-53">transforming growth factor-beta-induced</span> <span class="disease" id="18558083-0-54-68">liver fibrosis</span> by a retinoic acid derivative via the suppression of Col 1A2 promoter activity.	18558083	2008
Fibrosis, Liver	MMP7	4316	0.03	AlteredExpression	BEFREE	The serum <span class="gene" id="30853207-9-10-15">MMP-7</span> level, which reflects the severity of <span class="disease" id="30853207-9-54-68">liver fibrosis</span> and can be determined noninvasively, may facilitate the diagnosis of biliary atresisa among infants with cholestasis.	30853207	2019
Fibrosis, Liver	TIMP1	7076	0.1	Biomarker	BEFREE	This study verified differential expression of MMPs and TIMPs in different stages of BA, with emphasis on the role of <span class="gene" id="16226986-10-118-124">TIMP-1</span>, -2, and -3 as well as MMP-2, -7, and -9 transcripts in remodeling of liver tissue during the progress of BA-associated <span class="disease" id="16226986-10-245-259">liver fibrosis</span>.	16226986	2005
Fibrosis, Liver	CCL4	6351	0.1	Biomarker	BEFREE	ADSCs were engineered to overexpress miRNA-181-5p (miR-181-5p-ADSCs) to selectively home exosomes to mouse hepatic stellate (HST-T6) cells or a <span class="gene" id="28382720-4-144-148">CCl4</span>-induced <span class="disease" id="28382720-4-157-171">liver fibrosis</span> murine model and compared with non-targeting control Caenorhabditis elegans miR-67 (cel-miR-67)-ADSCs.	28382720	2017
Fibrosis, Liver	AGT	183	0.37	Biomarker	CTD_human	Inhibition of cGMP-specific phosphodiesterase type 5 reduces sodium excretion and arterial blood pressure in patients with NaCl retention and ascites.	15613622	2005
Fibrosis, Liver	BAX	581	0.01	Biomarker	BEFREE	In NASH mice, after 3weeks of treatment, BID protein was reduced to 10% and this was associated with an improvement in <span class="disease" id="26555271-9-119-133">liver fibrosis</span> and inflammation associated with a marked reduction in TUNEL positive cells, caspase 3 activation, and a reduction in mitochondrial <span class="gene" id="26555271-9-266-269">BAX</span> and BAK.	26555271	2016
Fibrosis, Liver	CCL4	6351	0.1	Biomarker	BEFREE	As reversible deacetylation of histone proteins modulate gene expression, we examined the effect of valproic acid (VPA) as selective histone deacetylase inhibitor on <span class="gene" id="29601129-2-166-171">CCl-4</span> induced <span class="disease" id="29601129-2-180-194">liver fibrosis</span>.	29601129	2018
Fibrosis, Liver	COX2	4513	0.06	Biomarker	BEFREE	The Association of PNPLA3, <span class="gene" id="30139224-0-27-32">COX-2</span> and DHCR7 Polymorphisms with Advanced <span class="disease" id="30139224-0-71-85">Liver Fibrosis</span> in Patients with HCV Mono- Infection and HCV/HIV Co-Infection	30139224	2018
Fibrosis, Liver	OAS1	4938	0.03	GeneticVariation	BEFREE	Patients with genotypes A/A, A/G and G/G of an SNP of <span class="gene" id="19515215-7-54-59">OAS-1</span> at the exon 3 of its coding sequence were at gradient increased risks of suffering from higher serum alanine aminotransferase (P&lt;0.001) and aspartate aminotransferase (P=0.001), higher degree of <span class="disease" id="19515215-7-255-269">liver fibrosis</span> (P=0.010) and higher pres…	19515215	2009
Fibrosis, Liver	MSC	9242	0.04	Biomarker	BEFREE	These results demonstrated that TGFβ-1 receptor inhibitor improved the repair potential of hUC-<span class="gene" id="28181132-9-95-98">MSC</span>s against hepatic injury through TGFβ-1/Smad pathway, which contributed to improving the therapeutic efficiency of <span class="disease" id="28181132-9-213-227">liver fibrosis</span>.	28181132	2017
Fibrosis, Liver	SMAD3	4088	0.4	Biomarker	BEFREE	BAR704 is a selective FXR agonist that reduces <span class="disease" id="29530598-6-47-61">liver fibrosis</span> by interfering with the TGFβ-<span class="gene" id="29530598-6-91-96">SMAD3</span> pathway in HSCs.	29530598	2018
Fibrosis, Liver	TP53COR1	102800311	0.04	Biomarker	BEFREE	Lentivirus-mediated <span class="gene" id="26433205-5-20-31">lincRNA-p21</span> transfer into mice decreased the severity of <span class="disease" id="26433205-5-77-91">liver fibrosis</span> in vivo.	26433205	2015
Fibrosis, Liver	MIR29A	407021	0.1	Biomarker	BEFREE	This study aims to investigate the effects of ARRB1 mediated by <span class="gene" id="28768954-3-64-71">miR-29a</span> and miR-652 on <span class="disease" id="28768954-3-87-101">liver fibrosis</span> and its possible mechanism.	28768954	2017
Fibrosis, Liver	FOXM1	2305	0.01	AlteredExpression	BEFREE	We show that transgenic expression of <span class="gene" id="21204266-5-38-44">FoxM1b</span> in an Arf-null background drives <span class="disease" id="21204266-5-78-94">hepatic fibrosis</span> and metastasis of HCC.	21204266	2011
Fibrosis, Liver	MIR33A	407039	0.04	Biomarker	BEFREE	Although <span class="gene" id="26507842-2-9-16">miR-33a</span> was recently reported to play an important role in lipid homeostasis, atherosclerosis, and <span class="disease" id="26507842-2-108-124">hepatic fibrosis</span>, the functions of miR-33a in tumor progression and metastasis are largely unknown.	26507842	2015
Fibrosis, Liver	CCL4	6351	0.1	Biomarker	BEFREE	Here, we investigated the effects of Xia-yu-xue decoction (XYXD) on intestinal inflammation, apoptosis, and tight junction integrity in the carbon tetrachloride (<span class="gene" id="29132134-3-162-166">CCl4</span>)-induced <span class="disease" id="29132134-3-176-190">liver fibrosis</span>.	29132134	2017
Fibrosis, Liver	MSMP	692094	0.01	AlteredExpression	BEFREE	<span class="gene" id="31813573-4-0-4">PSMP</span> expression was studied in patients with fibrosis/cirrhosis and in 3 murine models of <span class="disease" id="31813573-4-90-104">liver fibrosis</span>, including mice treated with carbon tetrachloride (CCl&lt;sub&gt;4&lt;/sub&gt;), bile-duct ligation, or a 5-diethoxycarbonyl-1,4-dihydrocollidine diet.	31813573	2020
Fibrosis, Liver	FBL	2091	0.1	Biomarker	BEFREE	The overall diagnostic value of <span class="gene" id="28060754-9-32-35">FIB</span>-4 is not very high for <span class="disease" id="28060754-9-59-73">liver fibrosis</span> in patients with hepatitis B.	28060754	2017
Fibrosis, Liver	TNF	7124	0.1	Biomarker	BEFREE	Studies have shown that ALD associated miRNAs play a crucial role in the regulation of liver-inflammatory agents such as <span class="gene" id="24400890-2-121-149">tumour necrosis factor-alpha</span> (<span class="gene" id="24400890-2-151-156">TNF-α</span>), one of the key inflammatory agents responsible for <span class="disease" id="24400890-2-210-224">liver fibrosis</span> (liver scarring) and …	24400890	2014
Fibrosis, Liver	HMGB1	3146	0.1	Biomarker	BEFREE	Moreover, <span class="gene" id="29959419-9-10-15">HMGB1</span> can produce multiple inflammatory mediators through ER stress, which, in turn, promote <span class="disease" id="29959419-9-103-117">liver fibrosis</span>.	29959419	2018
Fibrosis, Liver	TNPO3	23534	0.1	Biomarker	HPO
Fibrosis, Liver	PTGS2	5743	0.09	Biomarker	BEFREE	We aim to elucidate possible biological effects of <span class="gene" id="18503750-2-51-56">COX-2</span> in <span class="disease" id="18503750-2-60-74">liver fibrosis</span> using both gain-of-function and loss-of-function mouse models.	18503750	2008
Fibrosis, Liver	TGFB1	7040	0.4	Biomarker	BEFREE	These findings suggested that AKF-PD attenuated the progression of hepatic fibrosis by suppressing HSCs activation via the <span class="gene" id="31258636-9-123-129">TGF-β1</span>/Smad and MAPK signaling pathways, and therefore that AKF-PD may be suitable for use as a novel therapeutic agent against <span class="disease" id="31258636-9-251-265">liver fibrosis</span>.	31258636	2019
Fibrosis, Liver	MC4R	4160	0.02	Biomarker	BEFREE	Intriguingly, treatment with OCA markedly reduced hCLS formation even after <span class="gene" id="29802399-6-76-80">MC4R</span>-KO mice developed NASH, thereby inhibiting the progression of <span class="disease" id="29802399-6-143-157">liver fibrosis</span>.	29802399	2018
Fibrosis, Liver	DHCR7	1717	0.34	Biomarker	CTD_human	Chronic CCl4 intoxication causes liver and bone damage similar to the human pathology of hepatic osteodystrophy: a mouse model to analyse the liver-bone axis.	24381012	2014
Fibrosis, Liver	GPT	2875	0.1	GeneticVariation	BEFREE	Logistic regression analysis adjusting by [Age], [Sex], [HCV viral genotype], [HCV viral load], [HIV viral load], and [CD4 T cells levels] revealed the IL-28B <span class="variant" dbSNP="rs12979860" genes_norm="282617;2875">rs12979860</span> (CT/TT) genotype as a protective factor against <span class="gene" id="23030669-6-218-242">alanine aminotransferase</span> (<span class="gene" id="23030669-…	23030669	2013
Fibrosis, Liver	RCAN1	1827	0.01	AlteredExpression	BEFREE	&lt;b&gt;Results&lt;/b&gt;: Two isoforms of <span class="gene" id="31285763-11-32-37">RCAN1</span> protein were expressed in CCl&lt;sub&gt;4&lt;/sub&gt;-induced <span class="disease" id="31285763-11-88-102">liver fibrosis</span> mouse model and HSC-T6 cells cultured with transforming growth factor-beta 1 (TGF-β1).	31285763	2019
Fibrosis, Liver	HDAC9	9734	0.01	Biomarker	BEFREE	The specific <span class="gene" id="31236923-7-13-17">HDAC</span> enzymes identified here may be key promoters of inflammation in chronic <span class="disease" id="31236923-7-90-104">liver fibrosis</span>.	31236923	2019
Fibrosis, Liver	MIR873	100126316	0.01	Biomarker	BEFREE	In conclusion, <span class="gene" id="30237481-12-15-22">miR-873</span>-5p emerges as a novel marker for <span class="disease" id="30237481-12-56-70">liver fibrosis</span>, cholestasis, and cirrhosis and therapeutic approaches based on anti-<span class="gene" id="30237481-12-140-147">miR-873</span>-5p may be effective treatments for <span class="disease" id="30237481-12-183-197">liver fibrosis</s…	30237481	2018
Fibrosis, Liver	TLR7	51284	0.02	AlteredExpression	BEFREE	Furthermore <span class="gene" id="23489702-8-12-16">TLR7</span> hepatic levels resulted related to a more advanced stage of <span class="disease" id="23489702-8-77-91">liver fibrosis</span>.	23489702	2013
Fibrosis, Liver	GLIS3	169792	0.42	Biomarker	GENOMICS_ENGLAND	Mutations in GLIS3 are responsible for a rare syndrome with neonatal diabetes mellitus and congenital hypothyroidism.	16715098	2006
Fibrosis, Liver	CXCR6	10663	0.01	Biomarker	BEFREE	<span class="gene" id="23596313-8-0-5">CXCR6</span>-deficient mice were protected from <span class="disease" id="23596313-8-41-55">liver fibrosis</span> progression in two independent experimental models.	23596313	2013
Fibrosis, Liver	FBL	2091	0.1	Biomarker	BEFREE	We analyzed diagnostic values of GPR for detecting <span class="disease" id="28819319-3-51-65">liver fibrosis</span> and compared diagnostic performances of GPR with APRI (aspartate aminotransferase-to-platelet ratio index), <span class="gene" id="28819319-3-174-177">FIB</span>-4 (fibrosis index based on the four factors), NLR (neutrophil-to-lymphocyte ratio), AAR (aspartate aminotransferase/alan…	28819319	2017
Fibrosis, Liver	EGFR	1956	0.07	Biomarker	BEFREE	Based on recent studies showing dysregulation of <span class="gene" id="29038049-4-49-81">epidermal growth factor receptor</span> (<span class="gene" id="29038049-4-83-87">EGFR</span>) in animal models of liver injury, we sought to determine if inhibition of <span class="gene" id="29038049-4-163-167">EGFR</span> mitigates <span class="disease" id="29038049-4-178-192">liver fibrosis</span> and HSC…	29038049	2018
Fibrosis, Liver	VIM	7431	0.34	Biomarker	BEFREE	The aim of this study is to evaluate the role of <span class="gene" id="31522982-3-49-57">vimentin</span> in the progression of biliary damage/<span class="disease" id="31522982-3-95-109">liver fibrosis</span> and whether there is a mesenchymal phenotype of cholangiocytes in the Mdr2&lt;sup&gt;-/-&lt;/sup&gt; model of PSC.	31522982	2019
Fibrosis, Liver	CYBB	1536	0.04	Biomarker	BEFREE	NADPH oxidase (Nox) variants Nox1, <span class="gene" id="30036633-1-35-39">Nox2</span> and Nox4 are implicated in the progression of <span class="disease" id="30036633-1-86-100">liver fibrosis</span>.	30036633	2018
Fibrosis, Liver	RIPK1	8737	0.01	PosttranslationalModification	BEFREE	We found that curcumol ameliorated the carbon tetrachloride (CCl&lt;sub&gt;4&lt;/sub&gt;)-induced mice <span class="disease" id="30237126-4-91-105">liver fibrosis</span> and suppressed HSC proliferation and activation, which was associated with regulating HSC necroptosis through increasing the phosphorylation of <span class="gene" id="30237126-4-250-287">receptor-interacting protein kinase 1</spa…	30237126	2018
Fibrosis, Liver	CCL4L1	388372	0.1	Biomarker	BEFREE	Following chronic <span class="gene" id="20563750-4-18-23">CCl(4</span>) administration, <span class="disease" id="20563750-4-41-55">liver fibrosis</span> was analyzed using Sirius Red staining with quantitative morphometry and real-time polymerase chain reaction (PCR) in MMP-2-/- mice and age-matched MMP-2+/+ controls.	20563750	2011
Fibrosis, Liver	NFE2	4778	0.01	Biomarker	BEFREE	Moreover, the frequency of C2 allele of cytochrome <span class="gene" id="9211568-9-51-54">P45</span> 02E1 was found to be higher in patients with nonfibrotic alcoholic liver disease than in patients with severe <span class="disease" id="9211568-9-165-181">hepatic fibrosis</span> or liver cirrhosis.	9211568	1997
Fibrosis, Liver	SIRT3	23410	0.02	Biomarker	BEFREE	γ-Mangostin alleviates <span class="disease" id="30502394-0-23-37">liver fibrosis</span> through <span class="gene" id="30502394-0-46-55">Sirtuin 3</span>-superoxide-high mobility group box 1 signaling axis.	30502394	2019
Fibrosis, Liver	TGFB1	7040	0.4	AlteredExpression	BEFREE	After 4 weeks of intravenous tail vein injection into CCl&lt;sub&gt;4&lt;/sub&gt;-injured mouse liver, LEPCs engrafted into liver parenchyma, differentiated into ALB positive hepatocytes, and could alleviate <span class="disease" id="28625011-6-196-210">liver fibrosis</span> through down regulating fibrosis genes-<span class="gene" id="28625011-6-250-255">Tgfb1</span> and α-SMA as well as decreas…	28625011	2018
Fibrosis, Liver	HDAC11	79885	0.01	Biomarker	BEFREE	In this study, <span class="gene" id="27818223-3-15-20">HD-11</span> not only alleviates ECM deposition in rats with <span class="disease" id="27818223-3-69-83">liver fibrosis</span>, but also reduces the expression of α-SMA and col1a1 in TGF-β1-induced HSC-T6 cells.	27818223	2017
Fibrosis, Liver	GLIS3	169792	0.42	Biomarker	HPO
Fibrosis, Liver	F2RL1	2150	0.05	Biomarker	BEFREE	Here, we identified a pepducin to block the deleterious actions of <span class="gene" id="27613872-3-67-71">PAR2</span> in promoting <span class="disease" id="27613872-3-85-99">liver fibrosis</span>.	27613872	2016
Fibrosis, Liver	CCL4	6351	0.1	Biomarker	BEFREE	Therefore, the present study was designed to examine the effect of the combination of lisinopril (LIS) with silymarin (SIL) on <span class="gene" id="30243070-4-127-131">CCl4</span>-induced <span class="disease" id="30243070-4-140-156">hepatic fibrosis</span> along with an in-vitro confirmatory experiment.	30243070	2018
Fibrosis, Liver	GCKR	2646	0.01	GeneticVariation	BEFREE	In patients with NAFLD, <span class="gene" id="24498332-8-24-28">GCKR</span> <span class="variant" dbSNP="rs780094" genes_norm="2646;80339">rs780094</span> C&gt;T is associated with the severity of <span class="disease" id="24498332-8-77-91">liver fibrosis</span> and with higher serum triglyceride levels.	24498332	2014
Fibrosis, Liver	ICAM1	3383	0.01	GeneticVariation	BEFREE	Genetic polymorphisms of <span class="gene" id="23137758-0-25-31">ICAM 1</span> and IL28 as predictors of <span class="disease" id="23137758-0-58-72">liver fibrosis</span> severity and viral clearance in hepatitis C genotype 4.	23137758	2013
Fibrosis, Liver	NT5E	4907	0.03	Biomarker	BEFREE	Here, we review evidence that toxin-induced increases in hepatic adenosine concentrations are generated from adenine nucleotides by the action of <span class="gene" id="18600546-2-146-165">ecto-5'nucleotidase</span> and thus that adenosine-mediated, toxin-induced <span class="disease" id="18600546-2-214-230">hepatic fibrosis</span> depends on extracellular conversion of adenine nucleotides to ade…	18600546	2008
Fibrosis, Liver	CSF3	1440	0.02	Biomarker	BEFREE	Administration of <span class="gene" id="22320923-7-18-55">granulocyte-colony stimulating factor</span> enhanced the migration of bone marrow-derived cells into fibrotic liver tissue and accelerated the regression of experimental <span class="disease" id="22320923-7-182-196">liver fibrosis</span>.	22320923	2012
Fibrosis, Liver	SLIT2	9353	0.03	Biomarker	BEFREE	In conclusion, <span class="gene" id="31545977-8-15-20">Slit2</span> is involved in the activation of HSCs and liver fibrogenesis, highlighting <span class="gene" id="31545977-8-96-101">Slit2</span> as a potential therapeutic target for <span class="disease" id="31545977-8-140-154">liver fibrosis</span>.	31545977	2019
Fibrosis, Liver	GPT	2875	0.1	AlteredExpression	BEFREE	Severe <span class="disease" id="28970146-6-7-21">liver fibrosis</span> was defined, according to guidelines, as a liver stiffness measurement greater than 9.0 kPa in patients with normal level of alanine aminotransferase (<span class="gene" id="28970146-6-173-176">ALT</span>) or greater than 12.0 kPa in patients with a level of <span class="gene" id="28970146-6-231-236">ALT 1</span>-5-fold the u…	28970146	2018
Fibrosis, Liver	NFE2L2	4780	0.4	Biomarker	BEFREE	Asiatic acid ameliorates CCl&lt;sub&gt;4&lt;/sub&gt;-induced <span class="disease" id="30464391-0-49-63">liver fibrosis</span> in rats: involvement of <span class="gene" id="30464391-0-88-92">Nrf2</span>/ARE, NF-κB/IκBα, and JAK1/STAT3 signaling pathways.	30464391	2018
Fibrosis, Liver	TNF	7124	0.1	Biomarker	BEFREE	In this issue of &lt;i&gt;Science Signaling&lt;/i&gt;, Sundaram &lt;i&gt;et al.&lt;/i&gt; demonstrate a protective role for iRhom2 in promoting ADAM17-mediated shedding of <span class="gene" id="31662485-2-148-152">TNFR</span>s in hepatic stellate cells, which reduces TNFR signaling and <span class="disease" id="31662485-2-214-228">liver fibrosis</span> in response to injury.	31662485	2019
Fibrosis, Liver	MMP2	4313	0.4	Biomarker	BEFREE	These findings suggest that increased <span class="gene" id="20563750-8-38-43">MMP-2</span> during the progression of <span class="disease" id="20563750-8-70-84">liver fibrosis</span> may be an important mechanism for inhibiting type I collagen synthesis by activated HSCs, thereby providing a protective rather than pathologic role.	20563750	2011
Fibrosis, Liver	GGTLC1	92086	0.08	Biomarker	BEFREE	The <span class="gene" id="28415736-0-4-33">gamma-glutamyl transpeptidase</span> to platelet ratio for non-invasive assessment of <span class="disease" id="28415736-0-83-97">liver fibrosis</span> in patients with chronic hepatitis B and non-alcoholic fatty liver disease.	28415736	2017
Fibrosis, Liver	MIR21	406991	0.1	AlteredExpression	BEFREE	<span class="gene" id="25303175-9-0-6">MiR-21</span> overexpression was associated with enhanced ERK1 signaling and EMT in <span class="disease" id="25303175-9-77-91">liver fibrosis</span>.	25303175	2014
Fibrosis, Liver	CCL4	6351	0.1	AlteredExpression	BEFREE	In vivo, overexpression of Sestrin 2 reduced the ALT and AST levels as well as the α-SMA and Col1A1 protein expression in the <span class="gene" id="30522100-10-126-130">CCl4</span> model of <span class="disease" id="30522100-10-140-154">liver fibrosis</span>.	30522100	2018
Fibrosis, Liver	NLRP3	114548	0.1	Biomarker	BEFREE	From the various inflammasomes, the <span class="gene" id="28564720-5-36-41">NLRP3</span> inflammasome has been increasingly implicated in the pathogenesis of chronic inflammatory liver diseases, including nonalcoholic steatohepatitis, a disease process that is soaring and has evolved as a primary cause of <span class="disease" id="28564720-5-260-274">liver fibrosis</span> and need for liver tran…	28564720	2017
Fibrosis, Liver	E2F1	1869	0.02	Biomarker	BEFREE	Interestingly, <span class="gene" id="28515357-7-15-19">E2f1</span>-/- mice fed a high-cholesterol diet (HCD) display a fatty liver phenotype and <span class="disease" id="28515357-7-98-112">liver fibrosis</span>, which is reversed by reexpression of PCSK9 in the liver.	28515357	2017
Fibrosis, Liver	SOD2	6648	0.01	GeneticVariation	BEFREE	The aim of the present study was to investigate the influence of MPO <span class="variant" dbSNP="NA" genes_norm="NA">G-463A</span> and <span class="gene" id="24882572-4-80-84">SOD2</span> <span class="variant" dbSNP="rs4880" genes_norm="6648">Ala16Val</span> polymorphisms in the severity of <span class="disease" id="24882572-4-127-141">liver fibrosis</span> in individuals with chronic HCV infect…	24882572	2014
Fibrosis, Liver	VIM	7431	0.34	Biomarker	CTD_human	Gene Expression Patterns Associated With Histopathology in Toxic Liver Fibrosis.	26396155	2016
Fibrosis, Liver	FBL	2091	0.1	Biomarker	BEFREE	LDH was significantly associated with advanced <span class="disease" id="31812989-7-47-61">liver fibrosis</span> (<span class="gene" id="31812989-7-63-66">FIB</span>-4 aOR = 22.22 [1.22-403.72]) only among HIV/HCV+ participants with an LDH of 100-600 kg.	31812989	2020
Fibrosis, Liver	PRDX1	5052	0.02	Biomarker	BEFREE	This is the first description of the effects of <span class="gene" id="18296734-13-48-52">Prx1</span> in HSCs and in the liver, and identification of the two <span class="gene" id="18296734-13-109-113">Prx1</span> target genes, which play a pivotal role in development of <span class="disease" id="18296734-13-172-186">liver fibrosis</span>, is a novel finding for liver pathophysiology.	18296734	2008
Fibrosis, Liver	DPP4	1803	0.05	Biomarker	BEFREE	This study assessed the combined effect of TGR5 agonist and <span class="gene" id="31561561-4-60-65">DPP-4</span> inhibitor on diabetes-based <span class="disease" id="31561561-4-94-108">liver fibrosis</span> development.	31561561	2019
Fibrosis, Liver	ACTB	60	0.1	AlteredExpression	BEFREE	The mechanism of EPA action may be related to the inhibition of TGF-β1, NF-κB, and <span class="gene" id="29538616-8-83-88">α-SMA</span> expressions and the reduction of TIMP-1 levels in the liver to reduce the accumulation of extracellular matrix (ECM) components, thereby blocking the relevant signaling pathways and preventing inflammatory responses to attenuate or reverse <span class="disease" …	29538616	2018
Fibrosis, Liver	PPARG	5468	0.1	Biomarker	BEFREE	&lt;b&gt;Conclusions:&lt;/b&gt; We discovered a novel ligand activation pattern for <span class="gene" id="29344293-14-72-77">PPARγ</span> transrepression of the target gene with therapeutic implications in HSC pericyte biology and <span class="disease" id="29344293-14-171-185">liver fibrosis</span>.	29344293	2018
Fibrosis, Liver	SIRT1	23411	0.1	Biomarker	BEFREE	Amp blocked the activation of hepaticstellate cells (HSCs) by decreasing the expression of collage I, α-SMA, tissue inhibitor of matrix metalloproteinases (TIMPs) 1, transforming growth factor (TGF)-β1, phosphorylated Smad3 (p-Smad3) and increasing the expression of matrix metalloproteinases (MMPs) 9 and <span class="gene" id="31677501-5-306-311">SIRT1</span> in the model of <span class="disease"…	31677501	2019
Fibrosis, Liver	CD74	972	0.01	Biomarker	BEFREE	<span class="gene" id="27752708-7-0-4">CD74</span> plays important roles in many inflammatory diseases, such as <span class="disease" id="27752708-7-66-80">liver fibrosis</span>, type I diabetes, systemic lupus erythematosus, and Alzheimer disease.	27752708	2017
Fibrosis, Liver	SMN1	6606	0.1	AlteredExpression	BEFREE	After 4 weeks of intravenous tail vein injection into CCl&lt;sub&gt;4&lt;/sub&gt;-injured mouse liver, LEPCs engrafted into liver parenchyma, differentiated into ALB positive hepatocytes, and could alleviate <span class="disease" id="28625011-6-196-210">liver fibrosis</span> through down regulating fibrosis genes-Tgfb1 and α-<span class="gene" id="28625011-6-262-265">SMA</span> as well as decreas…	28625011	2018
Fibrosis, Liver	TGFB1	7040	0.4	Biomarker	BEFREE	Recently, regulatory elements involved in <span class="disease" id="14606082-2-42-56">liver fibrosis</span>, such as platelet derived growth factor-BB (PDGF-BB), <span class="gene" id="14606082-2-111-143">transforming growth factor-beta1</span> (<span class="gene" id="14606082-2-145-154">TGF-beta1</span>), matrix metalloproteinase-1 (MMP-1), and tissue inhibitor of matrix metalloproteinase-1 (TIM…	14606082	2003
Fibrosis, Liver	PIK3CA	5290	0.1	Biomarker	BEFREE	Silencing EPCAM or inhibition of the <span class="gene" id="31378124-8-37-41">PI3K</span>/Akt/mTOR signaling pathway inhibited the <span class="disease" id="31378124-8-83-99">hepatic fibrosis</span> and HSC proliferation yet induced HSC apoptosis.	31378124	2019
Fibrosis, Liver	HNRNPA1	3178	0.01	GeneticVariation	BEFREE	Overexpression of <span class="gene" id="26435271-16-18-25">HNRNPA1</span> (or its <span class="variant" dbSNP="rs900837802;rs1060500764;781521972;rs781521972;s781521972" genes_norm="4087;4088;9451">T51A</span> mutant) in HSCs of mice inhibited <span class="disease" id="26435271-16-73-87">liver fibrosis</span>.	26435271	2016
Fibrosis, Liver	NCF2	4688	0.01	Biomarker	BEFREE	The regulatory subunits of the NOX complex, NCF1 (p47&lt;sup&gt;phox&lt;/sup&gt;) and <span class="gene" id="31442911-3-74-78">NCF2</span> (p67&lt;sup&gt;phox&lt;/sup&gt;), are up-regulated during HSC activation contributing to ROS production and <span class="disease" id="31442911-3-175-189">liver fibrosis</span>.	31442911	2019
Fibrosis, Liver	SIRT1	23411	0.1	AlteredExpression	BEFREE	We analyzed miR-200a regulation of <span class="gene" id="28025657-3-35-40">SIRT1</span> expression in CCl&lt;sub&gt;4&lt;/sub&gt;-induced <span class="disease" id="28025657-3-79-93">liver fibrosis</span> and TGF-β1-mediated activation of HSC. miR-200a, SIRT1, α-SMA, Col1A1, Notch1 and NICD expression were estimated by Western blotting, qRT-PCR and Immunohistochemistry.	28025657	2017
Fibrosis, Liver	SMAD7	4092	0.1	Biomarker	BEFREE	Taken together, we demonstrate that circMTO1 inhibits <span class="disease" id="31148365-13-54-68">liver fibrosis</span> via regulation of miR-17-5p and <span class="gene" id="31148365-13-101-106">Smad7</span>, and serum circMTO1 may be a novel promising biomarker of <span class="disease" id="31148365-13-165-179">liver fibrosis</span>.	31148365	2019
Fibrosis, Liver	MIR214	406996	0.07	Biomarker	BEFREE	In conclusion, <span class="gene" id="26122702-9-15-22">miR-214</span> appears to participate in the development of <span class="disease" id="26122702-9-68-84">hepatic fibrosis</span> by modulating the EGFR and TGF-β signaling pathways.	26122702	2015
Fibrosis, Liver	TGFB1	7040	0.4	AlteredExpression	BEFREE	COX-2 and <span class="gene" id="24496160-1-10-16">TGF-β1</span> are overexpressed in hepatitis C virus (HCV) infection and are related to hepatitis pathogenesis and <span class="disease" id="24496160-1-118-134">hepatic fibrosis</span>.	24496160	2014
Fibrosis, Liver	PLOD2	5352	0.31	AlteredExpression	BEFREE	These results suggest that c-Myb modulates the expression of the <span class="gene" id="20604837-9-65-68">LH2</span> gene in HepG2 cells incubated with drugs causing <span class="disease" id="20604837-9-118-134">hepatic fibrosis</span>.	20604837	2010
Fibrosis, Liver	DNASE2	1777	0.32	GeneticVariation	BEFREE	Dnase2&lt;sup&gt;-/-&lt;/sup&gt; Ifnar&lt;sup&gt;-/-&lt;/sup&gt; mice were shown to recapitulate many features of the <span class="gene" id="31464028-6-94-102">DNase II</span>-deficient patients including cytopenia, extramedullary hematopoiesis and <span class="disease" id="31464028-6-176-190">liver fibrosis</span>.	31464028	2020
Fibrosis, Liver	TLR7	51284	0.02	Biomarker	BEFREE	These results suggest that <span class="gene" id="27135246-9-27-31">TLR7</span> and MyD88 are possible candidates as biomarkers for the progression of HCV-induced <span class="disease" id="27135246-9-115-129">liver fibrosis</span> and/ or targets for therapeutic intervention.	27135246	2016
Fibrosis, Liver	CCL4	6351	0.1	Biomarker	BEFREE	ACAT1-deficient and wild-type mice, or Toll-like receptor 4 (TLR4)(-/-)ACAT1(+/+) and TLR4(-/-)ACAT1(-/-) mice were subjected to bile duct ligation (BDL) for 3 weeks or were given carbon tetrachloride (<span class="gene" id="24657401-4-202-206">CCl4</span>) for 4 weeks to induce <span class="disease" id="24657401-4-230-244">liver fibrosis</span>.	24657401	2014
Fibrosis, Liver	ENG	2022	0.04	GeneticVariation	BEFREE	Identification of an <span class="gene" id="31749832-0-21-29">Endoglin</span> Variant Associated With HCV-Related <span class="disease" id="31749832-0-66-80">Liver Fibrosis</span> Progression by Next-Generation Sequencing.	31749832	2019
Fibrosis, Liver	ARRB1	408	0.32	Biomarker	CTD_human	Gene Expression Patterns Associated With Histopathology in Toxic Liver Fibrosis.	26396155	2016
Fibrosis, Liver	GPT	2875	0.1	AlteredExpression	BEFREE	Shear wave elastography for <span class="disease" id="30039224-0-28-42">liver fibrosis</span> in chronic hepatitis B: Adapting the cut-offs to <span class="gene" id="30039224-0-92-116">alanine aminotransferase</span> levels improves accuracy.	30039224	2019
Fibrosis, Liver	TMSB4X	7114	0.08	AlteredExpression	BEFREE	The expression of <span class="gene" id="25060912-6-18-21">Tβ4</span> was significantly reduced during the progression of <span class="disease" id="25060912-6-74-88">liver fibrosis</span>.	25060912	2014
Fibrosis, Liver	MIR29B1	407024	0.09	AlteredExpression	BEFREE	Altered expression of <span class="gene" id="24650661-1-22-29">miR-29b</span> is implicated in the pathogenesis and progression of <span class="disease" id="24650661-1-83-97">liver fibrosis</span>.	24650661	2014
Fibrosis, Liver	CCL5	6352	0.04	AlteredExpression	BEFREE	The <span class="gene" id="31200663-6-4-8">CCL5</span> expression level in serum increased in CHB patients with aggravated liver injury and significantly decreased in cirrhosis patients with advanced <span class="disease" id="31200663-6-154-168">liver fibrosis</span>.	31200663	2019
Fibrosis, Liver	MIR21	406991	0.1	Biomarker	BEFREE	MicroRNAs miR-122, miR-34a, miR-16 and <span class="gene" id="21886843-1-39-45">miR-21</span> are commonly deregulated in <span class="disease" id="21886843-1-74-88">liver fibrosis</span> and hepatocellular carcinoma.	21886843	2011
Fibrosis, Liver	MMP9	4318	0.1	AlteredExpression	BEFREE	A significant decrease in the <span class="disease" id="22065159-7-30-44">liver fibrosis</span> areas was observed in group A. Splenectomy enhanced the repopulation of bone marrow cells into the cirrhotic liver and improved the liver microenvironment via expression of <span class="gene" id="22065159-7-218-222">MMP9</span> secreted from repopulating GFP-positive cells.	22065159	2012
Fibrosis, Liver	SVIP	258010	0.01	AlteredExpression	BEFREE	Moreover, <span class="gene" id="30683843-6-10-14">SVIP</span> expression, in agreement with autophagic activity and the volume of lipid droplets, first increases and then decreases during the progression of <span class="disease" id="30683843-6-160-174">liver fibrosis</span> with CCl&lt;sub&gt;4&lt;/sub&gt; treatment in vivo and in vivo.	30683843	2019
Fibrosis, Liver	HGF	3082	0.4	Therapeutic	CTD_human	Effects of hepatotrophic factors on the liver after portacaval shunt in rats with portal hypertension.	17097021	2006
Fibrosis, Liver	DKK2	27123	0.01	AlteredExpression	BEFREE	We observed consistent upregulation of <span class="gene" id="21763422-6-39-43">Dkk2</span> in primary cultured HSCs and in a carbon tetrachloride <span class="disease" id="21763422-6-99-113">liver fibrosis</span> in mice, which was decreased in the absence of Sept4.	21763422	2011
Fibrosis, Liver	TGFB1	7040	0.4	AlteredExpression	BEFREE	The degree of <span class="disease" id="30675748-8-14-28">liver fibrosis</span> was suppressed by treatment with VA-coupled liposomal ROCK inhibitor, and the expression of α-SMA and <span class="gene" id="30675748-8-131-137">TGF-β1</span> in liver tissues was also significantly suppressed.	30675748	2019
Fibrosis, Liver	MAPK8	5599	0.03	Biomarker	BEFREE	The inhibition of p38 and <span class="gene" id="30908654-7-26-29">JNK</span> improved the pathological state of liver lipid deposition and liver function to some extent, improved the degree of <span class="disease" id="30908654-7-146-162">hepatic fibrosis</span>, and reduced the apoptosis of hepatocytes in NAFLD rats.	30908654	2019
Fibrosis, Liver	FOXA2	3170	0.02	AlteredExpression	BEFREE	Either lentivirus LV-CMV-<span class="gene" id="29138513-6-25-30">FOXA2</span> mediated <span class="gene" id="29138513-6-40-45">FOXA2</span> overexpression in the liver or adeno-associated virus AAV8-TBG-<span class="gene" id="29138513-6-109-114">FOXA2</span>-mediated hepatocyte-specific upregulation of <span class="gene" id="29138513-6-160-165">FOXA2</span> alleviated <span class="disease" id="…	29138513	2017
Fibrosis, Liver	SLC17A5	26503	0.1	Biomarker	BEFREE	In our study, we concluded that the ANN model with variables consisting of <span class="gene" id="31428186-11-75-78">AST</span>, PLT, WBC, CHE, LSM, ALT, and gender may be useful in diagnosing <span class="disease" id="31428186-11-144-158">liver fibrosis</span> reverse for chronic HBV-induced liver fibrosis patients.	31428186	2019
Fibrosis, Liver	GLIS3	169792	0.42	AlteredExpression	BEFREE	Given the role of <span class="gene" id="28648506-6-18-23">GLIS3</span> in transcriptional activation and repression during embryogenesis, in humans, GLIS3 mutations present with multisystem involvement that also includes renal cystic dysplasia, progressive <span class="disease" id="28648506-6-210-224">liver fibrosis</span> and osteopenia.	28648506	2017
Fibrosis, Liver	IFNA1	3439	0.38	Biomarker	BEFREE	The influence on race/ethnicity, baseline viremia, type of Peg-<span class="gene" id="23187978-5-63-66">IFN</span>, ribavirin dosage, and significant <span class="disease" id="23187978-5-102-118">hepatic fibrosis</span> on the results was evaluated.	23187978	2013
Fibrosis, Liver	PNPLA3	80339	0.1	Biomarker	BEFREE	Presence of minor allele (G) of <span class="gene" id="27908400-14-32-38">PNPLA3</span> was also associated with moderate/severe steatosis (≥33%) both in patients with (OR: 2.405 [CI95%: 1.220-4.744], P=0.011) and without MetS (OR: 2.481 [CI95%: 1.172-5.250], P=0.018), but was only associated with NASH (OR: 2.002 [CI95%: 1.062-3.772], P=0.032) and <span class="disease" id="27908400-14-301-315">li…	27908400	2017
Fibrosis, Liver	SMAD7	4092	0.1	AlteredExpression	BEFREE	Increased miR-16 expression induced by hepatitis C virus infection promotes <span class="disease" id="26071245-0-76-90">liver fibrosis</span> through downregulation of hepatocyte growth factor and <span class="gene" id="26071245-0-146-151">Smad7</span>.	26071245	2015
Fibrosis, Liver	IFNL3	282617	0.1	GeneticVariation	BEFREE	Additionally the presence of the otherwise favorable <span class="gene" id="24244641-2-53-58">IL28B</span> genetic variants in the context of HCV genotype 3 infection reportedly entail more pronounced <span class="disease" id="24244641-2-153-167">liver fibrosis</span> and steatosis.	24244641	2013
Fibrosis, Liver	PNPLA3	80339	0.1	Biomarker	BEFREE	<span class="gene" id="22530607-7-0-6">PNPLA3</span> p.148M/M genotype was negatively associated with SVR and early viral kinetics independently of steatosis, albeit only in difficult-to-cure G1/4 patients with advanced fibrosis, whereas stratification for the p.148M/M <span class="gene" id="22530607-7-224-230">PNPLA3</span> genotype unmasked an association between IL28B CC genotype and more seve…	22530607	2012
Fibrosis, Liver	MIR214	406996	0.07	AlteredExpression	BEFREE	The knockdown of <span class="gene" id="29915227-9-17-24">miR-214</span> in vivo enhances Sufu expression and reduces fibrosis marker expression, which ameliorates <span class="disease" id="29915227-9-116-130">liver fibrosis</span> in mice.	29915227	2018
Fibrosis, Liver	CNR2	1269	0.33	AlteredExpression	BEFREE	We recently showed that activation of hepatic cannabinoid <span class="gene" id="16715087-2-58-61">CB2</span> receptors limits progression of experimental <span class="disease" id="16715087-2-107-121">liver fibrosis</span>.	16715087	2006
Fibrosis, Liver	CCL3	6348	0.01	Biomarker	BEFREE	The data showed that CCL24, sTNFR1, MIF and <span class="gene" id="29363152-11-44-48">CCL3</span> can be detected in plasma of S. mansoni-infected individuals and their concentration would be used as prognostic makers of Schistosoma-induced <span class="disease" id="29363152-11-192-206">liver fibrosis</span>, even in individuals with low parasite burden.	29363152	2018
Fibrosis, Liver	SLC25A13	10165	0.1	Biomarker	HPO
Fibrosis, Liver	MMP1	4312	0.07	Biomarker	BEFREE	Recently, regulatory elements involved in <span class="disease" id="14606082-2-42-56">liver fibrosis</span>, such as platelet derived growth factor-BB (PDGF-BB), transforming growth factor-beta1 (TGF-beta1), <span class="gene" id="14606082-2-157-183">matrix metalloproteinase-1</span> (<span class="gene" id="14606082-2-185-190">MMP-1</span>), and tissue inhibitor of matrix metalloproteinase-1 (TIM…	14606082	2003
Fibrosis, Liver	NR1I2	8856	0.04	Biomarker	BEFREE	This cross-talk may explain the observation that <span class="gene" id="18194834-5-49-52">PXR</span> activators inhibit <span class="disease" id="18194834-5-72-86">liver fibrosis</span> in in vitro and in vivo animal models of the disease.	18194834	2008
Fibrosis, Liver	PPARG	5468	0.1	Biomarker	BEFREE	Herein, we used floxed control (<span class="gene" id="31561855-4-32-37">PPARγ</span>&lt;sup&gt;fl/fl&lt;/sup&gt;) and hepatocyte-specific <span class="gene" id="31561855-4-79-84">PPARγ</span> deficient (Hep<span class="gene" id="31561855-4-99-104">PPARγ</span> KO) mice to conduct BDL to induce <span class="disease" id="31561855-4-139-153">liver fibrosis</span> and treated the animals with rosigl…	31561855	2019
Fibrosis, Liver	SPTBN1	6711	0.03	AlteredExpression	BEFREE	&lt;b&gt;Abbreviations&lt;/b&gt; PSC: Primary sclerosing cholangitis; IBD: inflammatory bowel disease; CCA: cholangiocarcinoma; SAP: serum alkaline phosphatase; ULN: upper limit of normal; UDCA: ursodeoxycholic acid; CRP: c-reactive protein; AST: aspartate aminotransferase; ALT: alanine aminotransferase; INR: international normalized ratio; FIS: fatigue impact scale; AE: adverse events; PREsTo: P…	31131678	2019
Fibrosis, Liver	NR1I2	8856	0.04	Biomarker	BEFREE	Notably, much experimental and clinical evidence show that <span class="gene" id="28534176-2-59-62">PXR</span> senses xenobiotics and triggers the detoxification response to prevent diseases such as diabetes, obesity, intestinal inflammatory diseases and <span class="disease" id="28534176-2-207-221">liver fibrosis</span>.	28534176	2017
Fibrosis, Liver	AIMP2	7965	0.03	Biomarker	BEFREE	Collectively, SPE mitigated carbon tetrachloride-induced <span class="disease" id="29322133-8-57-71">liver fibrosis</span> in rats and its mechanism may be related to the <span class="gene" id="29322133-8-120-123">p38</span> and JNK signalling pathways.	29322133	2018
Fibrosis, Liver	IFNA13	3447	0.08	Biomarker	BEFREE	In this study, we examined the transcriptional profiling of type I <span class="gene" id="27135246-2-67-70">IFN</span> related genes in HCV-chronically infected patients with varying degrees of <span class="disease" id="27135246-2-146-160">liver fibrosis</span>.	27135246	2016
Fibrosis, Liver	MIR122	406906	0.1	AlteredExpression	BEFREE	Furthermore, FoxO1 increased <span class="gene" id="29248466-7-29-36">miR-122</span> and pri-<span class="gene" id="29248466-7-45-52">miR-122</span> (primary <span class="gene" id="29248466-7-62-69">miR-122</span>) levels in HSCs in vivo, and reduced leptin-induced HSC activation and <span class="disease" id="29248466-7-141-155">liver fibrosis</span> in ob/ob mouse (leptin deficient) model.	29248466	2018
Fibrosis, Liver	TGFB1	7040	0.4	Biomarker	BEFREE	<span class="gene" id="30584275-5-0-29">Transforming growth factor β1</span> (<span class="gene" id="30584275-5-31-37">TGF-β1</span>) was used to induce <span class="disease" id="30584275-5-58-74">hepatic fibrosis</span> in LX-2 cells.	30584275	2018
Fibrosis, Liver	PDGFRA	5156	0.06	AlteredExpression	BEFREE	This fibrotic response is reduced in Pdgfrα heterozygous mice, consistent with the hypothesis that <span class="disease" id="24667490-6-99-113">liver fibrosis</span> requires upregulation and activation of <span class="gene" id="24667490-6-154-160">PDGFRα</span>.	24667490	2014
Fibrosis, Liver	PNPLA3	80339	0.1	GeneticVariation	BEFREE	<span class="gene" id="28338112-8-0-6">PNPLA3</span> genotypes were also associated with higher risk of developing <span class="disease" id="28338112-8-69-83">liver fibrosis</span> and cirrhosis in dominant (aOR: 1.98, P=2.20*10-5; aOR: 1.67, P=0.008, respectively) and recessive (aOR: 3.94, P=5.16*10-5; aOR: 3.02, P=0.003, respectively) models.	28338112	2017
Fibrosis, Liver	NRP1	8829	0.02	Biomarker	BEFREE	Moreover, liver histocultures were used to test the therapeutic effect of <span class="gene" id="31060904-5-74-79">NRP-1</span> blocking in <span class="disease" id="31060904-5-92-106">liver fibrosis</span>.	31060904	2019
Fibrosis, Liver	TGFB1	7040	0.4	AlteredExpression	BEFREE	Pin1 induction during <span class="disease" id="24530597-12-22-36">liver fibrosis</span> is involved in hepatic stellate cell activation, <span class="gene" id="24530597-12-86-91">TGFβ1</span> expression, and <span class="gene" id="24530597-12-108-113">TGFβ1</span>-mediated fibrogenesis signalling.	24530597	2014
Fibrosis, Liver	VDR	7421	0.04	Biomarker	BEFREE	We evaluated the association between VD, the <span class="gene" id="25134788-3-45-63">vitamin D receptor</span> (<span class="gene" id="25134788-3-65-68">VDR</span>) and <span class="disease" id="25134788-3-74-88">liver fibrosis</span> in primary human hepatic stellate cells (phHSC) and 106 morbidly obese patients with NAFLD.	25134788	2015
Fibrosis, Liver	HOTTIP	100316868	0.02	Biomarker	BEFREE	Taken together, we provide a novel <span class="gene" id="30548190-8-35-41">HOTTIP</span>-miR-150-SRF signalling cascade in <span class="disease" id="30548190-8-76-90">liver fibrosis</span>.	30548190	2019
Fibrosis, Liver	IL25	64806	0.02	AlteredExpression	BEFREE	Clonorchis sinensis lysophospholipase A upregulates <span class="gene" id="28623940-0-52-57">IL-25</span> expression in macrophages as a potential pathway to <span class="disease" id="28623940-0-110-124">liver fibrosis</span>.	28623940	2017
Fibrosis, Liver	IL12A	3592	0.1	Biomarker	HPO
Fibrosis, Liver	SPARC	6678	0.33	Biomarker	BEFREE	Albumin self-modified liposomes for <span class="disease" id="31830578-0-36-52">hepatic fibrosis</span> therapy via <span class="gene" id="31830578-0-65-70">SPARC</span>-dependent pathways.	31830578	2020
Fibrosis, Liver	SYK	6850	0.02	Biomarker	BEFREE	We found that <span class="gene" id="29537660-6-14-17">SYK</span> protein in HSCs and hepatocytes correlated positively with <span class="disease" id="29537660-6-77-91">liver fibrosis</span> stage in human liver tissue.	29537660	2018
Fibrosis, Liver	IFNA1	3439	0.38	Biomarker	BEFREE	Antibody-mediated blockade of <span class="gene" id="27432540-8-30-33">IFN</span>-receptor or IL-10-receptor signalling reconstituted antibacterial immunity and prevented infection-associated mortality in mice with <span class="disease" id="27432540-8-167-181">liver fibrosis</span>.	27432540	2017
Fibrosis, Liver	PWAR1	145624	0.01	GeneticVariation	BEFREE	Effect of a thrombin receptor (protease-activated receptor 1, <span class="gene" id="18005014-0-62-67">PAR-1</span>) gene polymorphism in chronic hepatitis C <span class="disease" id="18005014-0-110-124">liver fibrosis</span>.	18005014	2008
Fibrosis, Liver	GABPA	2551	0.1	Biomarker	BEFREE	More importantly, this genomic analysis of nano-TiO2 treated HepG2 cells linked some of the in vitro canonical pathways to in vivo adverse outcomes: <span class="gene" id="26918567-4-149-153">NRF2</span>-mediated response pathways to oxidative stress, acute phase response to inflammation, cholesterol biosynthesis to steroid hormones alteration, fatty acid metabolism changes to lipid homeostasis a…	26918567	2016
Fibrosis, Liver	ADAR	103	0.02	GeneticVariation	BEFREE	<span class="gene" id="29018269-0-0-5">ADAR1</span> polymorphisms are related to severity of <span class="disease" id="29018269-0-47-61">liver fibrosis</span> in HIV/HCV-coinfected patients.	29018269	2017
Fibrosis, Liver	AGER	177	0.03	Biomarker	BEFREE	In contrast to rhS100A6, recombinant human and soluble receptor for advanced glycation end products (sRAGE), a natural antagonist of the S100/<span class="gene" id="29800549-7-142-146">RAGE</span> pathway, was found to have a preventative effect on <span class="disease" id="29800549-7-199-213">liver fibrosis</span> in CCl&lt;sub&gt;4&lt;/sub&gt;-induced mice.	29800549	2018
Fibrosis, Liver	STAT3	6774	0.1	Biomarker	BEFREE	We demonstrated that SOCS3 deletion in the liver resulted in hyperactivation of <span class="gene" id="16474852-7-80-85">STAT3</span> and promoted ConA- and chemical-induced <span class="disease" id="16474852-7-126-140">liver fibrosis</span>.	16474852	2006
Fibrosis, Liver	FUT1	2523	0.1	AlteredExpression	BEFREE	In the activation of <span class="gene" id="29853950-2-21-24">HSC</span>, the TGF-&lt;i&gt;β&lt;/i&gt;1 plays a key role that can promote the occurrence of <span class="disease" id="29853950-2-96-112">hepatic fibrosis</span> by combining with Smad proteins.	29853950	2018
Fibrosis, Liver	CCL4L1	388372	0.1	Biomarker	BEFREE	FXR loss had <span class="negexp">no effect</span> in <span class="gene" id="19910507-8-26-31">CCl(4</span>)-intoxicated and S.m.-infected mice, but significantly decreased <span class="disease" id="19910507-8-97-111">liver fibrosis</span> of the biliary type (common bile duct ligation, 3,5-diethoxycarbonyl-1,4-dihydrocollidine).	19910507	2009
Fibrosis, Liver	ARHGEF7	8874	0.01	Biomarker	BEFREE	These results demonstrate that Andro prevents liver inflammation and fibrosis, which is in correlation with the inhibition of the TGF-&lt;i&gt;β&lt;/i&gt;1/Smad2 and TLR4/NF-&lt;i&gt;κ&lt;/i&gt;B <span class="gene" id="29743985-9-172-175">p50</span> pathways, highlighting Andro as a potential therapeutic strategy for <span class="disease" id="29743985-9-245-259">liver fibrosis</span>.	29743985	2018
Fibrosis, Liver	NFE2L2	4780	0.4	Biomarker	BEFREE	The importance of both <span class="gene" id="30873635-7-23-27">NRF2</span> and p62-dependent autophagy in SPD-mediated liver protection was confirmed using a carbon tetrachloride-induced <span class="disease" id="30873635-7-140-154">liver fibrosis</span> model in wild-type, Nrf2&lt;sup&gt;-/-&lt;/sup&gt; , p62&lt;sup&gt;-/-&lt;/sup&gt; and Nrf2&lt;sup&gt;-/-&lt;/sup&gt; ;p62&lt;sup&gt;-/-&lt;/su…	30873635	2019
Fibrosis, Liver	MAP1S	55201	0.03	Biomarker	BEFREE	Furthermore, we have characterized that <span class="gene" id="27236336-5-40-45">MAP1S</span> enhances the turnover of fibronectin, and mice overexpressing LC3 but with <span class="gene" id="27236336-5-121-126">MAP1S</span> deleted accumulate fibronectin and develop <span class="disease" id="27236336-5-170-184">liver fibrosis</span> because of the synergistic impact of LC3-induced over-synthesis…	27236336	2016
Fibrosis, Liver	PAG1	55824	0.01	Biomarker	BEFREE	p300/<span class="gene" id="29862292-0-5-8">CBP</span> as a Key Nutritional Sensor for Hepatic Energy Homeostasis and <span class="disease" id="29862292-0-72-86">Liver Fibrosis</span>.	29862292	2018
Fibrosis, Liver	FBL	2091	0.1	Biomarker	BEFREE	This study aimed to assess the clinical utility of preoperative evaluation of <span class="disease" id="31260575-1-78-92">liver fibrosis</span> using platelet-albumin-bilirubin (PALBI) grade, Fibrosis-4 index (<span class="gene" id="31260575-1-159-162">FIB</span>-4), and aspartate transaminase-to-platelet ratio index (APRI) for hepatocellular carcinoma (HCC) patients and explore the clinical impa…	31260575	2019
Fibrosis, Liver	MMP9	4318	0.1	Biomarker	BEFREE	The increased MMP-2/TIMP-2 and suppressed <span class="gene" id="30019784-5-42-47">MMP-9</span>/TIMP-1 ratios in IHC and in real-time polymerase chain reaction (RT-PCR) seemed to correlate with the degree of <span class="disease" id="30019784-5-160-174">liver fibrosis</span>.	30019784	2018
Fibrosis, Liver	LGALS3BP	3959	0.4	Biomarker	BEFREE	Wisteria floribunda agglutinin-positive human <span class="gene" id="27973711-1-46-67">Mac-2 binding protein</span> (WFA&lt;sup&gt;+&lt;/sup&gt; -<span class="gene" id="27973711-1-86-90">M2BP</span>) can be used to assess the degree of <span class="disease" id="27973711-1-128-142">liver fibrosis</span>, but few studies have investigated its prognostic utility.	27973711	2017
Fibrosis, Liver	MIR454	768216	0.01	Biomarker	BEFREE	All the results suggested that <span class="gene" id="24685242-9-31-38">miR-454</span> could provide a novel therapeutic approach for treating <span class="disease" id="24685242-9-95-109">liver fibrosis</span>, especially the <span class="disease" id="24685242-9-126-140">liver fibrosis</span> induced by Schistosoma japonicum.	24685242	2014
Fibrosis, Liver	P2RX7	5027	0.01	Biomarker	BEFREE	The involvement of P2X7R-mediated NLRP3 inflammasome activation in IL-1β production of HSC might contribute to ECM deposition and suggests that blockade of the <span class="gene" id="27940204-13-160-165">P2x7R</span>-NLRP3 inflammasome axis represents a potential therapeutic target to <span class="disease" id="27940204-13-235-249">liver fibrosis</span>.	27940204	2017
Fibrosis, Liver	SMAD3	4088	0.4	Biomarker	BEFREE	Taken together, SAC attenuated CCl&lt;sub&gt;4&lt;/sub&gt;-induced <span class="disease" id="29887949-8-55-69">liver fibrosis</span> in rats with anti-oxidant, anti-inflammatory and anti-fibrotic effects, and targeted STAT3/<span class="gene" id="29887949-8-161-166">SMAD3</span> pathway to inhibit gene transcription.	29887949	2018
Fibrosis, Liver	TGFB2	7042	0.04	Biomarker	BEFREE	The Area Under the Curve of the receiver operating characteristic curve for the TGF-β2 protein between patients and controls was 0.80, a value that renders serum <span class="gene" id="30130153-8-162-168">TGF-β2</span> protein a promising biomarker for <span class="disease" id="30130153-8-203-217">liver fibrosis</span>.	30130153	2018
Fibrosis, Liver	TGFB1	7040	0.4	Biomarker	BEFREE	The mechanism of EPA action may be related to the inhibition of <span class="gene" id="29538616-8-64-70">TGF-β1</span>, NF-κB, and α-SMA expressions and the reduction of TIMP-1 levels in the liver to reduce the accumulation of extracellular matrix (ECM) components, thereby blocking the relevant signaling pathways and preventing inflammatory responses to attenuate or reverse <span class="disease" …	29538616	2018
Fibrosis, Liver	TM7SF2	7108	0.06	Biomarker	BEFREE	Conversely, <span class="gene" id="25453980-9-12-18">Ang-(1</span>-7) infusion reduces fibrosis and proliferation mainly by suppression of hepatic stellate cell activation; Mas receptor antagonism aggravates <span class="disease" id="25453980-9-160-174">liver fibrosis</span> and severe liver steatosis.	25453980	2014
Fibrosis, Liver	RBMS3	27303	0.01	AlteredExpression	BEFREE	This is the first description of the function of <span class="gene" id="17586524-11-49-54">RBMS3</span>, as a key regulator of profibrotic potential of HSCs, representing a novel mechanism by which activated HSCs contribute to <span class="disease" id="17586524-11-178-192">liver fibrosis</span>.	17586524	2007
Fibrosis, Liver	LIF	3976	0.01	Biomarker	BEFREE	We propose that <span class="gene" id="31582219-9-16-21">DIF-1</span> is a possible candidate as a therapeutic agent for preventing <span class="disease" id="31582219-9-84-98">liver fibrosis</span>.	31582219	2019
Fibrosis, Liver	F10	2159	0.02	Biomarker	BEFREE	We aimed to evaluate the impact of <span class="gene" id="29739329-3-35-38">FXa</span> and thrombin in vitro on stellate cells and their respective inhibition in vivo using a rodent model of <span class="disease" id="29739329-3-143-159">hepatic fibrosis</span>.	29739329	2018
Fibrosis, Liver	CCN2	1490	0.4	Biomarker	BEFREE	Detection of serum <span class="gene" id="22611323-9-19-23">CCN2</span> in patients with CLD-B may have clinical significance for assessment of severity of <span class="disease" id="22611323-9-108-124">hepatic fibrosis</span>.	22611323	2012
Fibrosis, Liver	TGFBR2	7048	0.06	Biomarker	BEFREE	Treatment with either an anti-αVβ6 blocking antibody or soluble <span class="gene" id="21037076-7-64-109">transforming growth factor-β receptor type II</span> reduced <span class="disease" id="21037076-7-118-132">liver fibrosis</span> in mice fed the ANIT diet.	21037076	2010
Fibrosis, Liver	PPARG	5468	0.1	Biomarker	BEFREE	Last, data from a CCl&lt;sub&gt;4&lt;/sub&gt;-treated mouse model confirmed that <span class="gene" id="31437794-9-69-74">PPARγ</span> activation was required for DHA to attenuate <span class="disease" id="31437794-9-120-134">liver fibrosis</span>.	31437794	2019
Fibrosis, Liver	ITGBL1	9358	0.01	Biomarker	BEFREE	Functional experiments demonstrated that <span class="gene" id="28262670-6-41-47">ITGBL1</span> was an upstream regulator of <span class="disease" id="28262670-6-77-79">LF</span> via interactions with transforming growth factor β1.	28262670	2017
Fibrosis, Liver	PDGFRA	5156	0.06	AlteredExpression	BEFREE	The expression of <span class="gene" id="28465473-5-18-24">PDGFRα</span> in the tumor sites was associated neither with underlying <span class="disease" id="28465473-5-83-97">liver fibrosis</span>/cirrhosis nor with the expression of <span class="gene" id="28465473-5-135-141">PDGFRα</span> in adjacent non-tumor sites of the liver.	28465473	2017
Fibrosis, Liver	KIR2DL3	3804	0.01	Biomarker	BEFREE	The presence of <span class="gene" id="19326408-9-16-23">KIR2DL3</span> in the recipient correlated with progression to <span class="disease" id="19326408-9-72-86">liver fibrosis</span> (P = 0.04).	19326408	2009
Fibrosis, Liver	ARRB1	408	0.32	Biomarker	BEFREE	This study aims to investigate the effects of <span class="gene" id="28768954-3-46-51">ARRB1</span> mediated by miR-29a and miR-652 on <span class="disease" id="28768954-3-87-101">liver fibrosis</span> and its possible mechanism.	28768954	2017
Fibrosis, Liver	F2RL1	2150	0.05	Biomarker	BEFREE	We studied the effect of N1-3-methylbutyryl-N4-6-aminohexanoyl-piperazine (ENMD-1068), a <span class="gene" id="28710422-2-89-94">PAR-2</span> antagonist, on the development of CCl&lt;sub&gt;4&lt;/sub&gt;-induced <span class="disease" id="28710422-2-153-167">liver fibrosis</span> in mice and activation of hepatic stellate cells (HSCs) isolated from the mice.	28710422	2017
Fibrosis, Liver	BAMBI	25805	0.33	AlteredExpression	BEFREE	In summary, our study demonstrates that LPS- and TNF-α-induced NF-κBp50-HDAC1 interaction represses <span class="gene" id="24448807-11-100-105">BAMBI</span> transcriptional activity, which contributes to TLR4-mediated enhancement of TGF-β signaling in HSCs during <span class="disease" id="24448807-11-213-227">liver fibrosis</span>.	24448807	2014
Fibrosis, Liver	AGL	178	0.1	Biomarker	HPO
Fibrosis, Liver	TGFB1	7040	0.4	Biomarker	BEFREE	Macrophages play an integral role in the development of <span class="disease" id="22271822-1-56-70">liver fibrosis</span> by releasing mediators, such as platelet-derived growth factor-B (PDGF-B) and <span class="gene" id="22271822-1-149-178">transforming growth factor-β1</span>, which stimulate hepatic stellate cell proliferation, chemotaxis, and collagen production.	22271822	2012
Fibrosis, Liver	GPX1	2876	0.02	AlteredExpression	BEFREE	However, there was a substantial increase in hepatocyte death and <span class="disease" id="28781602-8-66-80">liver fibrosis</span> in fructose-fed middle-aged mice deficient in hepatocyte-specific eIF2α phosphorylation because of diminished antioxidant capacity due to reduced expression of antioxidant enzymes (<span class="gene" id="28781602-8-262-266">GPX1</span> and HO-1) and lower NADPH and g…	28781602	2017
Fibrosis, Liver	CCL4	6351	0.1	Biomarker	BEFREE	Remarkably, aberrant expression of miR-199a-5p was also found in unilateral ureteral obstruction mouse model of kidney fibrosis, as well as in both bile duct ligation and <span class="gene" id="23459460-10-171-175">CCl4</span>-induced mouse models of <span class="disease" id="23459460-10-200-214">liver fibrosis</span>, suggesting that dysregulation of miR-199a-5p represents a general mechanism co…	23459460	2013
Fibrosis, Liver	FBL	2091	0.1	Biomarker	BEFREE	This study investigated <span class="gene" id="30403744-2-24-27">FIB</span>-4 and transient elastography (TE) in staging <span class="disease" id="30403744-2-73-87">liver fibrosis</span> of CHC subjects in community.	30403744	2018
Fibrosis, Liver	CCL4	6351	0.1	Biomarker	BEFREE	In vivo, inhibiting miR-142-5p and increasing miR-130a-3p expression with locked nucleic acid-modified oligonucleotides inhibits <span class="gene" id="26436920-6-129-133">CCL4</span>-induced <span class="disease" id="26436920-6-142-156">liver fibrosis</span> and bleomycin-induced lung fibrosis in mice.	26436920	2015
Fibrosis, Liver	TRIM22	10346	0.01	Biomarker	BEFREE	The aim of this study is to analyze whether TRIM5 and <span class="gene" id="27590274-3-54-60">TRIM22</span> polymorphisms are associated with <span class="disease" id="27590274-3-95-109">liver fibrosis</span> inflammation-related biomarkers and response to pegylated-interferon-alpha plus ribavirin (pegIFNα/RBV) therapy in HIV/hepatitis C virus (HCV) coinfected patients.	27590274	2016
Fibrosis, Liver	ACE2	59272	0.06	Biomarker	BEFREE	BML-111 equilibrated ACE-AngII-AT1R and <span class="gene" id="28822808-0-40-44">ACE2</span>-Ang-(1-7)-Mas axis to protect <span class="disease" id="28822808-0-75-91">hepatic fibrosis</span> in rats.	28822808	2017
Fibrosis, Liver	IGF1	3479	0.08	AlteredExpression	BEFREE	Cirrhotic rats treated with <span class="gene" id="17024107-8-28-36">rSVIGF-I</span> had reduced serum bilirubin, transaminases and <span class="disease" id="17024107-8-84-98">liver fibrosis</span> scores and increased hepatic expression of hepatocyte growth factor and STAT3alpha as compared to cirrhotic animals.	17024107	2007
Fibrosis, Liver	GPT	2875	0.1	Biomarker	BEFREE	Patients with genotypes A/A, A/G and G/G of an SNP of OAS-1 at the exon 3 of its coding sequence were at gradient increased risks of suffering from higher serum <span class="gene" id="19515215-7-161-185">alanine aminotransferase</span> (P&lt;0.001) and aspartate aminotransferase (P=0.001), higher degree of <span class="disease" id="19515215-7-255-269">liver fibrosis</span> (P=0.010) and higher pr…	19515215	2009
Fibrosis, Liver	ATIC	471	0.01	Biomarker	BEFREE	This study aimed to explore the therapeutic value of <span class="gene" id="30721324-3-53-58">AICAR</span> (5-aminoimidazole-4-carboxyamide ribonucleoside), an agonist of the AMPK pathway, on <span class="disease" id="30721324-3-144-158">liver fibrosis</span> and portal hypertension in bile duct ligation (BDL) rats.	30721324	2019
Fibrosis, Liver	MATN2	4147	0.01	Biomarker	BEFREE	This suggests posttranslational modification of <span class="gene" id="18386166-11-48-58">matrilin-2</span> manifesting in altered distribution in <span class="disease" id="18386166-11-98-112">liver fibrosis</span>.	18386166	2008
Fibrosis, Liver	MMRN1	22915	0.1	AlteredExpression	BEFREE	<span class="disease" id="17180598-1-0-16">Hepatic fibrosis</span> is associated with the activation of stellate cells (HSCs), the major source of extracellular matrix (<span class="gene" id="17180598-1-119-122">ECM</span>) proteins.	17180598	2007
Fibrosis, Liver	TGFB1	7040	0.4	Biomarker	BEFREE	Azelnidipine inhibited <span class="gene" id="21790536-10-23-29">TGF-β1</span>- and Ang II-induced HSC activation in vitro and attenuated CCl(4) - and TAA-induced <span class="disease" id="21790536-10-114-128">liver fibrosis</span>, and it accelerated regression of CCl(4) -induced <span class="disease" id="21790536-10-179-193">liver fibrosis</span> in mice.	21790536	2012
Fibrosis, Liver	CD163	9332	0.03	Biomarker	BEFREE	The <span class="gene" id="28927974-7-4-9">CD163</span>/IRF5 macrophages ratio was related with <span class="disease" id="28927974-7-50-64">liver fibrosis</span> scores (high vs. low, p=0.004).	28927974	2017
Fibrosis, Liver	CCL4	6351	0.1	Biomarker	BEFREE	This study investigated the effect of ginseng extract on carbon tetrachloride (<span class="gene" id="28086769-3-79-83">CCl4</span>)-induced <span class="disease" id="28086769-3-93-107">liver fibrosis</span> in rats.	28086769	2017
Fibrosis, Liver	MIR33A	407039	0.04	Biomarker	BEFREE	Notably, in a mouse liver fibrosis model, reduction of FC accumulation, specifically in activated HSCs by suppression of SREBP2 or miR-33a expression using SREBP2-siRNA- or anti-<span class="gene" id="29243365-7-178-185">miR-33a</span>-bearing vitamin A-coupled liposomes, downregulated TLR4 signaling, increased Bambi expression, and consequently ameliorated <span class="disease" id="29243365-7-31…	29243365	2018
Fibrosis, Liver	FBL	2091	0.1	Biomarker	BEFREE	Measuring HbA1c and calculating the <span class="gene" id="30367534-9-36-39">FIB</span>-4 index in health checkups could help to identify potential cases of <span class="disease" id="30367534-9-109-123">liver fibrosis</span> of NAFLD, which should then be further evaluated using other techniques to confirm <span class="disease" id="30367534-9-207-221">liver fibrosis</span>.	30367534	2019
Fibrosis, Liver	TGFB1	7040	0.4	Biomarker	BEFREE	<span class="gene" id="24100264-2-0-32">Transforming growth factor-beta1</span> (<span class="gene" id="24100264-2-34-40">TGF-β1</span>) is generally accepted to be the main stimulating factor in the hepatic stellate cells (HSCs) activation, which plays an important role in <span class="disease" id="24100264-2-180-196">hepatic fibrosis</span>.	24100264	2014
Fibrosis, Liver	TFPI	7035	0.01	GeneticVariation	BEFREE	The diagnostic performances of <span class="gene" id="27662640-10-31-34">EPI</span>-MRE&lt;sub&gt;3D&lt;/sub&gt; and GRE-MRE&lt;sub&gt;2D&lt;/sub&gt; were equivalent for <span class="disease" id="27662640-10-97-111">liver fibrosis</span> staging.	27662640	2017
Fibrosis, Liver	DHCR7	1717	0.34	GeneticVariation	BEFREE	By multivariate analysis, <span class="disease" id="28415985-10-26-40">liver fibrosis</span> stage 0-1 (OR = 5.00; 95% CI, 2.02-12.37; P &lt; 0.001), and <span class="gene" id="28415985-10-99-104">DHCR7</span> <span class="variant" dbSNP="rs12785878" genes_norm="120227;1594;1717;3439;3447;5047">rs12785878</span> GT/TT allele (OR = 2.69; 95% CI, 1.03-7.05; P = 0.04) were independent pre-treatment …	28415985	2017
Fibrosis, Liver	COMP	1311	0.01	Biomarker	BEFREE	<span class="gene" id="28100410-11-0-4">COMP</span> serum levels performed as well as TE, APRI and FIB4 score in detecting cirrhosis in CVH patients, suggesting <span class="gene" id="28100410-11-114-118">COMP</span> as a sensitive non-invasive, easy to perform biomarker of <span class="disease" id="28100410-11-177-191">liver fibrosis</span>.	28100410	2017
Fibrosis, Liver	PNPLA3	80339	0.1	GeneticVariation	BEFREE	In particular, the common <span class="variant" dbSNP="rs738409" genes_norm="80339">I148M</span> variant of the <span class="gene" id="25278690-6-47-53">PNPLA3</span> gene influencing hepatic lipid metabolism influences HCC risk independently of its effect on the progression of <span class="disease" id="25278690-6-166-180">liver fibrosis</span>.	25278690	2014
Fibrosis, Liver	TM7SF2	7108	0.06	AlteredExpression	BEFREE	Infusion of <span class="gene" id="27445100-16-12-18">Ang-(1</span>-7) alleviated BDL-induced <span class="disease" id="27445100-16-45-59">liver fibrosis</span> and inhibited the expression of Col1A1 and the activation of NLRP3 inflammasome in hepatocytes.	27445100	2016
Fibrosis, Liver	CYS1	192668	0.01	GeneticVariation	BEFREE	We studied affected individuals of eight families with nephronophthisis and <span class="disease" id="12733055-7-76-90">liver fibrosis</span> for evidence of <span class="gene" id="12733055-7-107-111">CYS1</span> mutations.	12733055	2003
Fibrosis, Liver	CXCL11	6373	0.02	Biomarker	BEFREE	Moreover, Oroxylin A treatment remarkably inhibited extracellular matrix (ECM) deposition, and significantly down-regulated the mRNA and protein expression of liver fibrosis markers including α1(I)collagen, fibronectin, alpha-smooth muscle actin (α-SMA), PDGF-βR, and TGF-<span class="gene" id="29414645-7-272-275">βR1</span> in CCl&lt;sub&gt;4&lt;/sub&gt;-induced murine model of <span class="disea…	29414645	2018
Fibrosis, Liver	GGTLC5P	653590	0.04	Biomarker	BEFREE	Additionally, there were significant improvements of <span class="disease" id="29119336-8-53-67">liver fibrosis</span> scores (aspartate aminotransferase (AST)/alanine aminotransferase (ALT) ratio 0.8 ± 0.3 vs. 1.1 ± 0.4, p &lt; 0.001; NAFLD fibrosis score - 1.0 ± 1.8 vs. - 1.7 ± 1.3, p &lt; 0.001; APRI score 0.3 ± 0.2 vs. 0.3 ± 0.1, p = 0.009; BARD score 2.3 ± 1.2 vs. 2.8 ± 1.1, p = 0.008) and l…	29119336	2018
Fibrosis, Liver	SATB1	6304	0.01	Biomarker	BEFREE	These data indicate that <span class="gene" id="25896016-8-25-30">SATB1</span> plays an important role in HSC activation and <span class="disease" id="25896016-8-77-91">liver fibrosis</span>.	25896016	2015
Fibrosis, Liver	GSK3B	2932	0.01	AlteredExpression	BEFREE	<span class="gene" id="29529390-4-0-6">GSK-3β</span> inhibition by SB216763 treatment aggravated <span class="disease" id="29529390-4-51-65">liver fibrosis</span> and elevated the expression of osteopontin (OPN) in the BDL mouse model.	29529390	2018
Fibrosis, Liver	IFNG	3458	0.1	Biomarker	BEFREE	Adeno-associated virus mediated <span class="gene" id="15996030-0-32-48">interferon-gamma</span> inhibits the progression of <span class="disease" id="15996030-0-77-93">hepatic fibrosis</span> in vitro and in vivo.	15996030	2005
Fibrosis, Liver	BMP7	655	0.04	Biomarker	BEFREE	Exogenous <span class="gene" id="23539268-0-10-38">bone morphogenetic protein-7</span> reduces <span class="disease" id="23539268-0-47-63">hepatic fibrosis</span> in Schistosoma japonicum-infected mice via transforming growth factor-β/Smad signaling.	23539268	2013
Fibrosis, Liver	ALB	213	0.4	AlteredExpression	BEFREE	However, the best effect was the combined effect of doxazosin, carvedilol, and curcumin, reversing <span class="disease" id="31183386-8-99-113">liver fibrosis</span> and decreasing the amount of collagen I (Sirius red stain) without affecting the morphology of hepatocytes (hematoxylin and eosin stain), showing normal hepatic function (glucose, <span class="gene" id="31183386-8-294-301">albumin</s…	31183386	2019
Fibrosis, Liver	COX8A	1351	0.01	Biomarker	BEFREE	The SHED-HLC-based spheroids were then transplanted both into the liver of mice with CCl&lt;sub&gt;4&lt;/sub&gt;-induced chronic <span class="disease" id="31552493-6-117-131">liver fibrosis</span> and the kidney of factor <span class="gene" id="31552493-6-157-161">VIII</span> (<span class="gene" id="31552493-6-163-165">F8</span>)-knock-out mice.	31552493	2019
Fibrosis, Liver	ZEB2	9839	0.03	Biomarker	BEFREE	Taken together, our results describe a novel miR-145-<span class="gene" id="30479019-9-53-57">ZEB2</span>-p53 regulatory line might participate in the senescence of activated HSCs and might carry potential therapeutic targets for restraining <span class="disease" id="30479019-9-194-208">liver fibrosis</span>.	30479019	2019
Fibrosis, Liver	IL37	27178	0.01	AlteredExpression	BEFREE	Here we report that anti-inflammatory cytokine <span class="gene" id="30735937-3-47-52">IL-37</span> could efficiently suppress the sustained hepatic expression of IFN-γ and TNF-α, two critical cytokines for inducing hepatocyte apoptosis and <span class="disease" id="30735937-3-194-208">liver fibrosis</span> in T cell-dependent liver injury.	30735937	2019
Fibrosis, Liver	CLTC	1213	0.01	Biomarker	BEFREE	To predict early and significant <span class="disease" id="20505530-3-33-47">liver fibrosis</span> (Ishak score ≥2) in HBeAg-negative CHB by validating several noninvasive markers derived from <span class="gene" id="20505530-3-142-145">CHC</span>.	20505530	2011
Fibrosis, Liver	OAS1	4938	0.03	GeneticVariation	BEFREE	The polymorphism at <span class="gene" id="26505957-9-20-24">OAS1</span> exon 7 <span class="variant" dbSNP="rs3741981" genes_norm="4938">rs3741981</span> might be a potential genetic marker and can be useful in the assessment of <span class="disease" id="26505957-9-117-131">liver fibrosis</span> progression and disease outcome in HCV-infected patients.	26505957	2015
Fibrosis, Liver	MIR150	406942	0.03	AlteredExpression	BEFREE	The level of serum <span class="gene" id="30482723-6-19-26">miR-150</span>-5p showed the most promising potential for grading <span class="disease" id="30482723-6-78-94">hepatic fibrosis</span> in schistosomiasis.	30482723	2018
Fibrosis, Liver	FBL	2091	0.1	Biomarker	BEFREE	Transient elastography and fibrosis-4 index (<span class="gene" id="30939158-1-45-48">FIB</span>-4) have been proposed to access <span class="disease" id="30939158-1-81-97">hepatic fibrosis</span> and steatosis for patients with chronic liver disease.	30939158	2019
Fibrosis, Liver	EGFR	1956	0.07	AlteredExpression	BEFREE	Plasmatic levels of IGF2, <span class="gene" id="28650518-9-26-30">EGFR</span> and their ratio (EGFR/IGF2) were associated with <span class="disease" id="28650518-9-80-94">liver fibrosis</span>, correlating inversely for IGF2 (P &lt; .006) and directly (P &lt; .018; P &lt; .0001) for <span class="gene" id="28650518-9-177-181">EGFR</span> and EGFR/IGF2 respectively.	28650518	2018
Fibrosis, Liver	EGF	1950	0.04	GeneticVariation	BEFREE	The <span class="gene" id="22122913-10-4-7">EGF</span> <span class="variant" dbSNP="rs4444903" genes_norm="1950">rs4444903</span> A&gt;G polymorphism may facilitate <span class="disease" id="22122913-10-50-64">liver fibrosis</span> progression in Caucasian patients with chronic hepatitis C, especially in younger patients.	22122913	2012
Fibrosis, Liver	LEP	3952	0.1	Biomarker	BEFREE	The study also analysed the pathogenic role of the <span class="gene" id="17032406-2-51-57">leptin</span> system in the development of <span class="disease" id="17032406-2-87-103">hepatic fibrosis</span> and its relation with the TGF-beta1 system.	17032406	2006
Fibrosis, Liver	MMRN1	22915	0.1	Biomarker	BEFREE	<span class="disease" id="28919164-1-0-14">Liver fibrosis</span>, characterized with the excessive accumulation of extracellular matrix (<span class="gene" id="28919164-1-87-90">ECM</span>) proteins, represents the final common pathway of chronic liver inflammation.	28919164	2017
Fibrosis, Liver	SLC17A5	26503	0.1	Biomarker	BEFREE	Moreover, the HH-F3 fraction decreased hepatic collagen content and reduced plasma <span class="gene" id="31137784-9-83-86">AST</span>, ALT, and γ-GT activities in a DEN-induced rat liver injury model, suggesting that GP/HH-F3 has hepatoprotective effects against DEN-induced <span class="disease" id="31137784-9-228-242">liver fibrosis</span>.	31137784	2019
Fibrosis, Liver	MMP13	4322	0.05	AlteredExpression	BEFREE	Taken together, we have provided the first demonstration that BM-MSC transplantation can promote the activation of M2 macrophages expressing <span class="gene" id="30635047-10-141-146">MMP13</span> and inhibition of M1 macrophages to further inhibit hepatic stellate cells (HSCs), which play synergistic roles in attenuating <span class="disease" id="30635047-10-274-288">liver fibrosis</span>.	30635047	2019
Fibrosis, Liver	FBL	2091	0.1	Biomarker	BEFREE	<span class="disease" id="30557057-4-0-14">Liver fibrosis</span> was assessed using the fibrosis-4 index (<span class="gene" id="30557057-4-56-59">FIB</span>-4) [age (years)× aspartate aminotransferase level (IU/L)/platelet count (10&lt;sup&gt;9&lt;/sup&gt;/L)/√alanine aminotransferase (IU/L)].	30557057	2020
Fibrosis, Liver	CCL4	6351	0.1	Biomarker	BEFREE	In a <span class="gene" id="21283674-4-5-10">CCL(4</span>)-induced mouse <span class="disease" id="21283674-4-26-40">liver fibrosis</span> model, we compared the miRNA expression profile from CCL(4) and olive oil administrated liver specimens on 4, 6, and 8 weeks.	21283674	2011
Fibrosis, Liver	DCDC2	51473	0.1	Biomarker	HPO
Fibrosis, Liver	SMURF2	64750	0.02	Biomarker	BEFREE	<span class="gene" id="22624557-10-0-6">Smurf2</span> interacts with Smad7 to suppress TGF-β-mediated <span class="disease" id="22624557-10-55-69">liver fibrosis</span> through the ubiquitin-dependent degradation of TβRI during the early period of <span class="disease" id="22624557-10-149-163">liver fibrosis</span>.	22624557	2012
Fibrosis, Liver	CCL4	6351	0.1	Biomarker	BEFREE	To test this hypothesis, the livers of rats were harvested at 0 and 4 weeks after <span class="disease" id="26802603-5-82-98">hepatic fibrosis</span> was established by <span class="gene" id="26802603-5-118-122">CCl4</span> injection.	26802603	2016
Fibrosis, Liver	MIR214	406996	0.07	Biomarker	BEFREE	<span class="gene" id="31760709-8-0-12">MicroRNA-214</span> transfection stimulates ASCs to release the secretome with higher antifibrotic and anti-inflammatory properties. <span class="gene" id="31760709-8-126-133">miR-214</span>-secretome is thus expected to be one of the prominent ways of overcoming <span class="disease" id="31760709-8-207-221">liver fibrosis</span>, if further studies consist…	31760709	2019
Fibrosis, Liver	MIR122	406906	0.1	AlteredExpression	BEFREE	NEAT1 accelerates the progression of <span class="disease" id="28864835-0-37-51">liver fibrosis</span> via regulation of <span class="gene" id="28864835-0-70-82">microRNA-122</span> and Kruppel-like factor 6.	28864835	2017
Fibrosis, Liver	CCL4	6351	0.1	Biomarker	BEFREE	In the present study, exogenous TGF-β1 recombinant protein was used to activate hepatic stellate cells (HSCs), and we established a rat model of tetrachloromethane (<span class="gene" id="27279449-3-165-169">CCl4</span>)‑induced <span class="disease" id="27279449-3-179-193">liver fibrosis</span>.	27279449	2016
Fibrosis, Liver	SECISBP2	79048	0.01	AlteredExpression	BEFREE	The only novel protein with regard to <span class="disease" id="17109383-10-38-52">liver fibrosis</span> depicting a unidirectional expression pattern in both animal models was <span class="gene" id="17109383-10-125-129">Sbp2</span>.	17109383	2006
Fibrosis, Liver	DKK1	22943	0.01	Biomarker	BEFREE	Consistently, in severe <span class="disease" id="27545991-6-24-38">liver fibroses</span> (n=66) and in HCCs containing fibrous nests, weighted correlation analysis revealed a gene network including the myofibroblast marker ACTA2, the basement membrane components COL4A1 and LAMC1, the Wnt pathway members FZD1; FZD7; WNT2; LEF1; <span class="gene" id="27545991-6-279-283">DKK1</span> and the Secret…	27545991	2016
Fibrosis, Liver	HLF	3131	0.01	Biomarker	BEFREE	The loss of <span class="gene" id="28754776-7-12-15">HLF</span> impaired primary HSC activation and attenuated <span class="disease" id="28754776-7-63-77">liver fibrosis</span> in HLF&lt;sup&gt;PB/PB&lt;/sup&gt; mice.	28754776	2018
Fibrosis, Liver	SERPINA1	5265	0.4	GeneticVariation	BEFREE	The presence of the homozygous 'Pi*Z' variant of <span class="gene" id="31717526-1-49-68">alpha-1 antitrypsin</span> (<span class="gene" id="31717526-1-70-73">AAT</span>) ('Pi*ZZ' genotype) predisposes to <span class="disease" id="31717526-1-109-123">liver fibrosis</span> development, but the role of iron metabolism in this process remains unknown.	31717526	2019
Fibrosis, Liver	CTNNB1	1499	0.5	Biomarker	BEFREE	Artesunate may inhibit <span class="disease" id="30326962-0-23-37">liver fibrosis</span> via the FAK/Akt/<span class="gene" id="30326962-0-54-63">β-catenin</span> pathway in LX-2 cells.	30326962	2018
Fibrosis, Liver	ISG20	3669	0.01	AlteredExpression	BEFREE	In an animal model of <span class="disease" id="17038628-13-22-38">hepatic fibrosis</span>, GA has an antifibrotic effect associated with decreased CD8 cells and reduced serum IL-4 levels and increased NK cells, CD4(+)<span class="gene" id="17038628-13-166-170">CD25</span>(+)FoxP3(+) cells, TRAIL, and elevated serum IL-10 levels.	17038628	2007
Fibrosis, Liver	MARK2	2011	0.01	GeneticVariation	BEFREE	Effect of a thrombin receptor (protease-activated receptor 1, <span class="gene" id="18005014-0-62-67">PAR-1</span>) gene polymorphism in chronic hepatitis C <span class="disease" id="18005014-0-110-124">liver fibrosis</span>.	18005014	2008
Fibrosis, Liver	COL1A1	1277	0.4	AlteredExpression	BEFREE	<span class="gene" id="29934723-11-0-6">COL1A1</span> can precisely control sTβRII expression to inhibit excessive bioactive TGF-β level and thus inhibit <span class="disease" id="29934723-11-107-123">hepatic fibrosis</span> but without inducing autoimmune responses.	29934723	2018
Fibrosis, Liver	CNR1	1268	0.32	Biomarker	CTD_human	Cannabinoid receptor type I modulates alcohol-induced liver fibrosis.	21863215	2011
Fibrosis, Liver	SMAD2	4087	0.1	Biomarker	BEFREE	These finding demonstrated that YB-1 and <span class="gene" id="28153731-8-41-46">Smad2</span> played as a positive feedback loop in promoting <span class="disease" id="28153731-8-95-109">liver fibrosis</span>.	28153731	2017
Fibrosis, Liver	NFE2L2	4780	0.4	Biomarker	BEFREE	This strategy of <span class="gene" id="23592516-12-17-21">Nrf2</span> activation presents new opportunities for treatment of NASH patients with <span class="disease" id="23592516-12-96-112">hepatic fibrosis</span>.	23592516	2013
Fibrosis, Liver	GDE1	51573	0.02	AlteredExpression	BEFREE	The role of Gα&lt;sub&gt;12&lt;/sub&gt; in <span class="disease" id="29080810-5-31-45">liver fibrosis</span> was estimated using a toxicant injury mouse model with Gα&lt;sub&gt;12&lt;/sub&gt; gene knockout and/or HSC-specific Gα&lt;sub&gt;12&lt;/sub&gt; delivery using lentiviral vectors, in addition to primary HSCs and LX-2 cells using microRNA (miR) inhibitors, overexpression vectors, or adenovi…	29080810	2018
Fibrosis, Liver	GLI1	2735	0.01	AlteredExpression	BEFREE	However, administration of Gant61 decreased <span class="disease" id="31816328-9-44-58">liver fibrosis</span> by reduction in HSC number, down-regulation of mRNA and protein expression of Hh components (Smo, <span class="gene" id="31816328-9-157-161">Gli1</span> and Gli2), and cell-cycle arrest of HSCs.	31816328	2020
Fibrosis, Liver	MIR221	407006	0.06	Biomarker	BEFREE	The high sensitivity and specificity of miRNA-222 and <span class="gene" id="29932949-9-54-63">miRNA-221</span> in late-stage fibrosis indicate promising prognostic biomarkers for HCV-induced <span class="disease" id="29932949-9-144-158">liver fibrosis</span>.	29932949	2018
Fibrosis, Liver	HOTAIR	100124700	0.02	AlteredExpression	BEFREE	Here are several examples: the lncRNA metastasis-associated lung adenocarcinoma transcript 1 (MALAT1) and <span class="disease" id="30534359-4-106-120">liver fibrosis</span>-associated lncRNA1 (lnc-LFAR1) promote HSC activation in the progression of <span class="disease" id="30534359-4-197-213">hepatic fibrosis</span> via the transforming growth factor-β signaling pathway; the lncRNA HIF 1 alpha-…	30534359	2018
Fibrosis, Liver	AFP	174	0.1	AlteredExpression	BEFREE	Therefore, the present study was constructed to investigate the protective effect of resveratrol (RVT) on <span class="disease" id="29326488-3-106-120">liver fibrosis</span>, focusing on the possible involvement of <span class="gene" id="29326488-3-162-181">alpha 1-fetoprotein</span> and protein kinase C signaling.	29326488	2018
Fibrosis, Liver	ACTB	60	0.1	AlteredExpression	BEFREE	Moreover, correlation between HLF expression and alpha-smooth muscle <span class="gene" id="28754776-11-69-74">actin</span>, IL-6 and p-STAT3 levels was observed in patient fibrotic livers, supporting the role of HLF/IL-6/STAT3 cascade in <span class="disease" id="28754776-11-190-204">liver fibrosis</span>.	28754776	2018
Fibrosis, Liver	IFT172	26160	0.1	Biomarker	HPO
Fibrosis, Liver	PPARG	5468	0.1	Biomarker	BEFREE	With further validation, plasma DNA methylation of <span class="gene" id="27002005-14-51-56">PPARγ</span> could potentially be used to non-invasively stratify <span class="disease" id="27002005-14-110-124">liver fibrosis</span> severity in patients with NAFLD.	27002005	2017
Fibrosis, Liver	GPT	2875	0.1	AlteredExpression	BEFREE	It is suggested that this noninvasive score system can accurately predict <span class="disease" id="30405859-12-74-90">hepatic fibrosis</span> and may reduce the need for liver biopsy in HBeAg-positive patients with normal or minimally elevated <span class="gene" id="30405859-12-193-196">ALT</span> levels.	30405859	2018
Fibrosis, Liver	SCT	6343	0.02	Biomarker	BEFREE	<span class="gene" id="30036520-4-0-8">Secretin</span> directly stimulated the senescence of cholangiocytes and regulated, by a paracrine mechanism, the senescence of hepatic stellate cells and <span class="disease" id="30036520-4-148-162">liver fibrosis</span> via modulation of transforming growth factor-β1 biliary secretion.	30036520	2018
Fibrosis, Liver	CCL4	6351	0.1	Biomarker	BEFREE	We conclude that human peripheral blood CD34(+) cell transplantation halts established <span class="disease" id="21678408-11-87-101">liver fibrosis</span> and promotes hepatic regeneration in <span class="gene" id="21678408-11-139-144">CCl(4</span>)-induced chronic liver injury.	21678408	2012
Fibrosis, Liver	MYCN	4613	0.03	Biomarker	BEFREE	<span class="gene" id="28646304-2-0-5">N-Myc</span> downstream-regulated gene-2 (NDRG2) is reported to be associated with <span class="disease" id="28646304-2-76-90">liver fibrosis</span> in rats.	28646304	2017
Fibrosis, Liver	MMP12	4321	0.01	Biomarker	BEFREE	<span class="gene" id="30880028-2-0-6">MMP-12</span> is related to several diseases such as emphysema, myocardial infarction and <span class="disease" id="30880028-2-83-97">liver fibrosis</span>.	30880028	2019
Fibrosis, Liver	GPR35	2859	0.11	Biomarker	HPO
Fibrosis, Liver	GABPA	2551	0.1	AlteredExpression	BEFREE	In this study, we found that the expression and activity of nuclear factor (erythroid-derived 2) - like 2 (<span class="gene" id="28601022-5-107-111">Nrf2</span>) were decreased in activated HSCs and negatively correlated with <span class="disease" id="28601022-5-177-193">hepatic fibrosis</span> severity in human liver specimens.	28601022	2017
Fibrosis, Liver	TNFSF10	8743	0.06	Biomarker	BEFREE	Hence, this review summarizes recent progress in studies on <span class="gene" id="30544063-5-60-65">TRAIL</span>, including its role in apoptotic signaling, potential therapeutic applications of TRAIL in HCC, hepatitis virus infection, and <span class="disease" id="30544063-5-193-207">liver fibrosis</span> and cirrhosis.	30544063	2019
Fibrosis, Liver	XPR1	9213	0.08	Biomarker	BEFREE	Combined effect of a farnesoid <span class="gene" id="31177586-0-31-41">X receptor</span> agonist and dipeptidyl peptidase-4 inhibitor on <span class="disease" id="31177586-0-90-106">hepatic fibrosis</span>.	31177586	2019
Fibrosis, Liver	TMSB4X	7114	0.08	Biomarker	BEFREE	<span class="gene" id="29972714-0-0-11">Thymosin β4</span> suppresses CCl&lt;sub&gt;4&lt;/sub&gt; -induced murine <span class="disease" id="29972714-0-55-71">hepatic fibrosis</span> by down-regulating transforming growth factor β receptor-II.	29972714	2018
Fibrosis, Liver	ARHGEF2	9181	0.01	Biomarker	BEFREE	These data suggest that <span class="gene" id="28325896-8-24-29">Sjp40</span> might inhibit HSCs activation by promoting cellular senescence via SKP2/P27 signaling pathway, which put forward novel mechanism in the treatment of <span class="disease" id="28325896-8-179-193">liver fibrosis</span>.	28325896	2017
Fibrosis, Liver	FBL	2091	0.1	Biomarker	BEFREE	APRI and <span class="gene" id="29953518-0-9-12">FIB</span>-4 in the evaluation of <span class="disease" id="29953518-0-36-50">liver fibrosis</span> in chronic hepatitis C patients stratified by AST level.	29953518	2018
Fibrosis, Liver	GGTLC5P	653590	0.04	AlteredExpression	BEFREE	The -&lt;i&gt;3279C&lt;/i&gt;&gt;&lt;i&gt;A&lt;/i&gt; SNP was associated with altered viral loads (log&lt;sub&gt;10&lt;/sub&gt;) and <span class="gene" id="30233595-9-94-97">GGT</span> levels in CHC patients with advanced stages of inflammatory activity and <span class="disease" id="30233595-9-171-185">liver fibrosis</span>.	30233595	2018
Fibrosis, Liver	TIMP1	7076	0.1	AlteredExpression	BEFREE	Furthermore, we detected the key factors involved in <span class="disease" id="30367152-7-53-67">liver fibrosis</span> in the mice, revealing significantly increased hydroxyproline concentration; elevated expression of α-smooth muscle actin (α-SMA) and fibrosis-related genes such as Collagen-1, Collagen-3, Mmp2, Mmp13, <span class="gene" id="30367152-7-270-275">Timp1</span>, Timp3, and Activin, u…	30367152	2019
Fibrosis, Liver	PAEP	5047	0.02	Biomarker	BEFREE	HEP3002 is an ongoing multinational programme to evaluate safety and efficacy of telaprevir (TVR) plus pegylated-interferon-α (<span class="gene" id="24201995-2-127-130">PEG</span>-IFNα) and ribavirin (RBV) in patients with advanced <span class="disease" id="24201995-2-183-197">liver fibrosis</span> caused by HCV genotype 1 (HCV-1).	24201995	2014
Fibrosis, Liver	TGFB1	7040	0.4	Biomarker	BEFREE	These results demonstrated that <span class="gene" id="28181132-9-32-38">TGFβ-1</span> receptor inhibitor improved the repair potential of hUC-MSCs against hepatic injury through <span class="gene" id="28181132-9-131-137">TGFβ-1</span>/Smad pathway, which contributed to improving the therapeutic efficiency of <span class="disease" id="28181132-9-213-227">liver fibrosis</span>.	28181132	2017
Fibrosis, Liver	SMAD3	4088	0.4	Biomarker	BEFREE	Silica nanoparticles induce <span class="disease" id="28860765-0-28-42">liver fibrosis</span> via TGF-β&lt;sub&gt;1&lt;/sub&gt;/<span class="gene" id="28860765-0-65-70">Smad3</span> pathway in ICR mice.	28860765	2017
Fibrosis, Liver	KLK3	354	0.01	Biomarker	BEFREE	Men of all race/ethnicities with higher <span class="disease" id="31160348-11-40-54">liver fibrosis</span> scores had lower serum <span class="gene" id="31160348-11-78-81">PSA</span>, and men with advanced fibrosis scores had a lower odds of an elevated PSA.	31160348	2019
Fibrosis, Liver	PNPLA3	80339	0.1	GeneticVariation	BEFREE	Conversely, this enzymatic activity is markedly reduced with purified <span class="gene" id="24670599-10-70-76">PNPLA3</span> 148M, a common mutation robustly associated with <span class="disease" id="24670599-10-126-140">liver fibrosis</span> and hepatocellular carcinoma development.	24670599	2014
Fibrosis, Liver	IL2RA	3559	0.01	AlteredExpression	BEFREE	In an animal model of <span class="disease" id="17038628-13-22-38">hepatic fibrosis</span>, GA has an antifibrotic effect associated with decreased CD8 cells and reduced serum IL-4 levels and increased NK cells, CD4(+)<span class="gene" id="17038628-13-166-170">CD25</span>(+)FoxP3(+) cells, TRAIL, and elevated serum IL-10 levels.	17038628	2007
Fibrosis, Liver	IGFBP7	3490	0.05	Biomarker	BEFREE	Knockdown of <span class="gene" id="30243878-6-13-21">IGFBPrP1</span> expression by ultrasound-targeted microbubble destruction-mediated CMB-shRNA-<span class="gene" id="30243878-6-99-107">IGFBPrP1</span> delivery, or inhibition of the Hedgehog (Hh) pathway by cyclopamine treatment, was performed in TAA-induced <span class="disease" id="30243878-6-216-230">liver fibrosis</span> mice.	30243878	2019
Fibrosis, Liver	IRF5	3663	0.11	Biomarker	HPO
Fibrosis, Liver	MTCO2P12	107075310	0.06	Biomarker	BEFREE	We aim to elucidate possible biological effects of <span class="gene" id="18503750-2-51-56">COX-2</span> in <span class="disease" id="18503750-2-60-74">liver fibrosis</span> using both gain-of-function and loss-of-function mouse models.	18503750	2008
Fibrosis, Liver	FBL	2091	0.1	Biomarker	BEFREE	Combined q-HV and <span class="gene" id="31303401-6-18-21">FIB</span>-4 index (widely used <span class="disease" id="31303401-6-43-57">liver fibrosis</span> score) increased the diagnostic accuracy for <span class="disease" id="31303401-6-103-117">liver fibrosis</span>.	31303401	2019
Fibrosis, Liver	AGER	177	0.03	AlteredExpression	BEFREE	Therefore, <span class="gene" id="25673150-8-11-15">RAGE</span>-specific siRNAs inhibited the expression of <span class="gene" id="25673150-8-60-64">RAGE</span> in primary rat HSCs and inhibited the development of <span class="disease" id="25673150-8-118-120">HF</span>.	25673150	2015
Fibrosis, Liver	CYP2E1	1571	0.05	AlteredExpression	BEFREE	TC improved Bcl2/Bax ratio, decreased apoptosis, <span class="gene" id="29371918-8-49-55">CYP2E1</span> protein expression and <span class="disease" id="29371918-8-79-93">liver fibrosis</span> levels, however, EV offered no such protection.	29371918	2017
Fibrosis, Liver	FBL	2091	0.1	Biomarker	BEFREE	The <span class="gene" id="30099968-11-4-7">FIB</span>-4 non-invasive estimate of <span class="disease" id="30099968-11-35-49">liver fibrosis</span> could be calculated in 40.6% of patients, of whom 29.6-35.7% had indeterminate or high-risk scores.	30099968	2018
Fibrosis, Liver	HBEGF	1839	0.02	Biomarker	BEFREE	<span class="gene" id="22330337-0-0-39">Heparin-binding epidermal growth factor</span>-like growth factor suppresses experimental <span class="disease" id="22330337-0-83-97">liver fibrosis</span> in mice.	22330337	2012
Fibrosis, Liver	GFER	2671	0.03	Biomarker	BEFREE	In brief, <span class="gene" id="22033404-8-10-13">ALR</span> gene therapy might be an effective therapeutic reagent for <span class="disease" id="22033404-8-73-87">liver fibrosis</span> with potential clinical applications.	22033404	2011
Fibrosis, Liver	SIRT3	23410	0.02	Biomarker	BEFREE	In addition, inhibition of AMPK by employing compound C (an AMPK inhibitor) or AMPK1α siRNA significantly suppressed SIRT3 expression, suggesting that AMPK was an up-stream protein of <span class="gene" id="31742890-10-184-189">SIRT3</span> in <span class="disease" id="31742890-10-193-207">liver fibrosis</span>.	31742890	2020
Fibrosis, Liver	NOX4	50507	0.08	Biomarker	BEFREE	In addition, further studies suggested that this protection by MFA from <span class="disease" id="30543783-11-72-86">liver fibrosis</span> was possibly related to the inhibition of TGF-β1/Smad and <span class="gene" id="30543783-11-145-149">NOX4</span>/ROS signalling.	30543783	2019
Fibrosis, Liver	JUND	3727	0.3	Biomarker	CTD_human	JunD is a profibrogenic transcription factor regulated by Jun N-terminal kinase-independent phosphorylation.	17133482	2006
Fibrosis, Liver	SMAD2	4087	0.1	AlteredExpression	BEFREE	We hypothesized that <span class="gene" id="26802603-4-21-26">Smad2</span> regulates the apoptosis of activated HSCs, leading to the resolution of <span class="disease" id="26802603-4-99-113">liver fibrosis</span>.	26802603	2016
Fibrosis, Liver	TF	7018	0.01	GeneticVariation	BEFREE	We find increased core fucosylation of 5 glycopeptides at the stage of <span class="disease" id="29427759-5-71-85">liver fibrosis</span> (i.e., N630 of <span class="gene" id="29427759-5-101-116">serotransferrin</span>, N107 of alpha-1-antitrypsin, N253 of plasma protease C1 inhibitor, N397 of ceruloplasmin, and N86 of vitronectin), increase of additional 6 glycopeptides at the stage of cirrhosis …	29427759	2018
Fibrosis, Liver	LOXL1	4016	0.32	Biomarker	BEFREE	The current study aimed to investigate the role of <span class="gene" id="30257391-4-51-56">LOXL1</span> in <span class="disease" id="30257391-4-60-74">liver fibrosis</span> and the potential mechanism.	30257391	2018
Fibrosis, Liver	PNPLA3	80339	0.1	GeneticVariation	BEFREE	Contradictory data about the impact of the <span class="variant" dbSNP="rs738409" genes_norm="25813;80339;9890">rs738409</span> steatosis-related polymorphism within <span class="gene" id="27973562-1-90-96">PNPLA3</span> gene on <span class="disease" id="27973562-1-105-119">liver fibrosis</span> progression in HIV/hepatitis C virus (HIV/HCV)-coinfected patients have been reported.	27973562	2016
Fibrosis, Liver	ACTA2	59	0.32	Biomarker	CTD_human	Precision-cut liver slices as a model for the early onset of liver fibrosis to test antifibrotic drugs.	24321339	2014
Fibrosis, Liver	RETN	56729	0.02	Biomarker	BEFREE	Multivariate analysis revealed that waist-hip ratio, higher serum triglyceride, and hyperresistinemia were independent factors related to higher grade of steatosis; whereas hepatic <span class="gene" id="24559185-13-181-189">resistin</span> and serum cytokeratin predict NASH and severity of <span class="disease" id="24559185-13-241-255">liver fibrosis</span>.	24559185	2014
Fibrosis, Liver	SMN1	6606	0.1	AlteredExpression	BEFREE	Forced KLF4 expression led to a reduction of α-<span class="gene" id="28091538-7-47-50">SMA</span> and COL-I expression in HSCs. miR-145 promotes HSC activation and <span class="disease" id="28091538-7-117-131">liver fibrosis</span> by targeting KLF4.	28091538	2017
Fibrosis, Liver	C1QB	713	0.3	Biomarker	CTD_human	Gene Expression Patterns Associated With Histopathology in Toxic Liver Fibrosis.	26396155	2016
Fibrosis, Liver	F10	2159	0.02	AlteredExpression	BEFREE	Inhibition of activated <span class="gene" id="30719803-0-24-32">factor X</span>; a new pathway in ameliorating carbon tetrachloride-induced <span class="disease" id="30719803-0-93-107">liver fibrosis</span> in rats.	30719803	2019
Fibrosis, Liver	TGFB1	7040	0.4	AlteredExpression	BEFREE	These findings suggest that p-CREB-1 may function as a potent profibrogenic factor through the transactivation of <span class="gene" id="27279449-8-114-120">TGF-β1</span> expression in <span class="disease" id="27279449-8-135-149">liver fibrosis</span>.	27279449	2016
Fibrosis, Liver	F2R	2149	0.32	Biomarker	BEFREE	Inhibition of <span class="gene" id="18005014-2-14-31">thrombin receptor</span> <span class="gene" id="18005014-2-32-61">protease-activated receptor 1</span> (<span class="gene" id="18005014-2-63-68">PAR-1</span>) has been shown to reduce <span class="disease" id="18005014-2-95-109">liver fibrosis</span> in animals.	18005014	2008
Fibrosis, Liver	PNPLA3	80339	0.1	GeneticVariation	BEFREE	<span class="gene" id="26760234-11-0-6">PNPLA3</span> <span class="variant" dbSNP="rs738409" genes_norm="2091;2357;80339">rs738409</span> polymorphism was associated with the severity of <span class="disease" id="26760234-11-65-79">liver fibrosis</span> in patients coinfected with HIV and hepatitis C virus, suggesting that this polymorphism might also play a significant role in the progression of…	26760234	2016
Fibrosis, Liver	TIMP1	7076	0.1	Biomarker	BEFREE	Application of MMP-9 mutants as <span class="gene" id="16507762-9-32-38">TIMP-1</span> scavengers may provide a new therapeutic strategy for <span class="disease" id="16507762-9-93-109">hepatic fibrosis</span>.	16507762	2006
Fibrosis, Liver	MIR34A	407040	0.07	AlteredExpression	BEFREE	We found that the <span class="gene" id="24832862-7-18-25">miR-34a</span>-dependent down-regulation of RXRα decreases the induction of CYP26 and the transactivity of CYP3A4. <span class="gene" id="24832862-7-126-133">miR-34a</span> has been reported to be up-regulated by p53, which has an ability to promote <span class="disease" id="24832862-7-211-225">liver fibrosis</span>.	24832862	2014
Fibrosis, Liver	P2RX4	5025	0.01	Biomarker	BEFREE	<span class="gene" id="29802948-8-0-4">P2X4</span> genetic invalidation or pharmacological inhibition protected mice from <span class="disease" id="29802948-8-76-90">liver fibrosis</span> and hMF accumulation after bile duct ligation or methionine- and choline-deficient diet.	29802948	2018
Fibrosis, Liver	CCL4	6351	0.1	AlteredExpression	BEFREE	Our previous work showed that DZP suppresses <span class="gene" id="30986521-3-45-50">CCl-4</span> induced <span class="disease" id="30986521-3-59-75">hepatic fibrosis</span> by downregulating the expression of interleukin-13.	30986521	2019
Fibrosis, Liver	COL1A1	1277	0.4	GeneticVariation	BEFREE	α7KO mice fed an AD showed significant upregulation of the <span class="gene" id="30369082-8-59-65">Col1a1</span> gene encoding alpha-1 type I collagen, which is involved in <span class="disease" id="30369082-8-126-140">liver fibrosis</span>, and the Ccl2 gene encoding C-C motif chemokine ligand 2, a pro-inflammatory chemokine; α7KO mice fed an MCD had significant upregulation of the Col1a1 gene …	30369082	2019
Fibrosis, Liver	EGFR	1956	0.07	Biomarker	BEFREE	In conclusion, miR-214 appears to participate in the development of <span class="disease" id="26122702-9-68-84">hepatic fibrosis</span> by modulating the <span class="gene" id="26122702-9-103-107">EGFR</span> and TGF-β signaling pathways.	26122702	2015
Fibrosis, Liver	GABPA	2551	0.1	Biomarker	BEFREE	Tanshinol ameliorates CCl&lt;sub&gt;4&lt;/sub&gt;-induced <span class="disease" id="29844659-0-46-60">liver fibrosis</span> in rats through the regulation of <span class="gene" id="29844659-0-95-99">Nrf2</span>/HO-1 and NF-κB/IκBα signaling pathway.	29844659	2018
Fibrosis, Liver	DPP9	91039	0.01	Biomarker	BEFREE	To investigate the expression of dipeptidyl peptidase (DPP) 8 and <span class="gene" id="23704821-1-66-70">DPP9</span> in lymphocytes and various models of <span class="disease" id="23704821-1-108-122">liver fibrosis</span>.	23704821	2013
Fibrosis, Liver	CELF1	10658	0.01	AlteredExpression	BEFREE	Therefore, <span class="gene" id="27853137-7-11-17">CUGBP1</span>-mediated IFN-γ mRNA decay is a key event for profibrotic TGF-β-dependent activation of HSCs, and inhibiting <span class="gene" id="27853137-7-126-132">CUGBP1</span> to promote IFN-γ signalling in activated HSCs could be a novel strategy to treat <span class="disease" id="27853137-7-214-228">liver fibrosis</span>.	27853137	2016
Fibrosis, Liver	POU5F1	5460	0.02	Biomarker	BEFREE	<span class="gene" id="31241979-3-0-4">Oct3</span>-knockout (&lt;i&gt;Oct3&lt;sup&gt;-/-&lt;/sup&gt;&lt;/i&gt;; &lt;i&gt;FVB.Slc22a3&lt;sup&gt;tm10pb&lt;/sup&gt;&lt;/i&gt;) and wild-type (WT; &lt;i&gt;FVB&lt;/i&gt;) mice were subject to escalating doses of carbon tetrachloride (CCl&lt;sub&gt;4&lt;/sub&gt;) or thioacetamide (TAA) for 6 wk to induce advanced parenchymal <span class="disease" id="31…	31241979	2019
Fibrosis, Liver	STAT1	6772	0.33	Therapeutic	CTD_human	In conclusion, activation of <span class="gene" id="17133483-9-29-34">STAT1</span> attenuates <span class="disease" id="17133483-9-46-60">liver fibrosis</span> through inhibition of HSC proliferation, attenuation of TGF-beta signaling, and stimulation of NK cell killing of activated HSCs.	17133483	2006
Fibrosis, Liver	GGTLC3	728226	0.04	Biomarker	BEFREE	Following a univariate logistic regression analysis, multiple logistic regression analysis indicated that aspartate transaminase (AST) (AUROC = 0.852, cut-off value = 22.5 U/L) serves as an independent predictor of notable liver inflammation, while platelet (PLT) count (AUROC = 0.905, cut-off value = 171.5 ×10&lt;sup&gt;9&lt;/sup&gt;/mL) and gamma-glutamyl transpeptidase (<span class="gene" id="2…	28487618	2017
Fibrosis, Liver	PRTN3	5657	0.01	Biomarker	BEFREE	Furthermore, <span class="gene" id="31046673-8-13-16">PR3</span> and NE concentrations in the liver are associated with the advanced stages of NAFLD characterized by NASH and/ or <span class="disease" id="31046673-8-131-145">liver fibrosis</span>.	31046673	2019
Fibrosis, Liver	MMP2	4313	0.4	AlteredExpression	BEFREE	We examined <span class="gene" id="15482348-2-12-17">MMP-2</span> and MMP-14 expression in established and resolving fibrosis to assess their role in resolution of <span class="disease" id="15482348-2-116-130">liver fibrosis</span>.	15482348	2004
Fibrosis, Liver	ROBO1	6091	0.01	AlteredExpression	BEFREE	Significantly increased serum Slit2 levels and hepatic expression of Slit2 and <span class="gene" id="26264936-6-79-84">Robo1</span> were observed in patients with <span class="disease" id="26264936-6-116-130">liver fibrosis</span>.	26264936	2015
Fibrosis, Liver	MMP1	4312	0.07	AlteredExpression	BEFREE	The TGF-α may attenuate <span class="disease" id="21382168-9-24-40">hepatic fibrosis</span> in part because of upregulation of the expression of <span class="gene" id="21382168-9-94-99">MMP-1</span>.	21382168	2011
Fibrosis, Liver	TNFRSF6B	8771	0.02	Biomarker	BEFREE	The aim of the study was to investigate the preventive effects of <span class="gene" id="29558040-4-66-70">DcR3</span> on <span class="disease" id="29558040-4-74-90">hepatic fibrosis</span>.	29558040	2018
Fibrosis, Liver	PIK3CA	5290	0.1	Biomarker	BEFREE	This review summarizes three upstream pathways of mTOR: the phosphoinositide 3-kinase (<span class="gene" id="31835352-5-87-91">PI3K</span>)/protein kinase (AKT) signaling pathway, the adenosine monophosphate-activated protein kinase (AMPK) signaling pathway, and the rat sarcoma (Ras)/rapidly accelerated fibrosarcoma (Raf)/mitogen-extracellular activated protein kinase kinase (MEK)/ extracellular…	31835352	2019
Fibrosis, Liver	SLC10A1	6554	0.01	AlteredExpression	BEFREE	Multivariate linear regression analysis revealed that AhR expression appeared to be involved in the regulation of CYP1A2, 2E1, 2D6, UGT1A, MDR1/3, MRP2/3, <span class="gene" id="22166890-4-155-159">NTCP</span> and OCT1 in the livers of patients with chronic hepatitis C. These results suggest that downregulation of AhR during the progression of <span class="disease" id="22166890-4-296-310">liver f…	22166890	2012
Fibrosis, Liver	PIK3CA	5290	0.1	AlteredExpression	BEFREE	Actin and <span class="gene" id="28104102-12-10-14">PI3K</span> expression was increased in parallel with the development of <span class="disease" id="28104102-12-76-92">hepatic fibrosis</span>.	28104102	2017
Fibrosis, Liver	FBL	2091	0.1	Biomarker	BEFREE	We evaluated participants in the Strategic Timing of AntiRetroviral Treatment (START) trial for <span class="disease" id="30298608-2-96-110">liver fibrosis</span> using the AST to Platelet Ratio Index (APRI) and Fibrosis-4 Index (<span class="gene" id="30298608-2-178-181">FIB</span>-4), and assessed for a benefit of early versus delayed ART on <span class="disease" id="30298608-2-244-258">liver f…	30298608	2019
Fibrosis, Liver	GGTLC1	92086	0.08	Biomarker	BEFREE	<span class="gene" id="28819319-0-0-29">Gamma-glutamyl-transpeptidase</span> to platelet ratio is not superior to APRI,FIB-4 and RPR for diagnosing <span class="disease" id="28819319-0-101-115">liver fibrosis</span> in CHB patients in China.	28819319	2017
Fibrosis, Liver	HMOX1	3162	0.04	Biomarker	BEFREE	Conversely, <span class="gene" id="29957462-10-12-16">HO-1</span> knockdown by siRNA evidently blocked MgIG-induced HSC ferroptosis and in turn exacerbated <span class="disease" id="29957462-10-107-121">liver fibrosis</span>.	29957462	2018
Fibrosis, Liver	IFNL3	282617	0.1	GeneticVariation	BEFREE	The current profile of HIV-HCV-coinfected patients in Spain is dominated by particularly difficult-to-treat individuals, such as those infected with G1a or G4 (59%), advanced <span class="disease" id="22293607-11-175-189">liver fibrosis</span> (37%) and unfavourable <span class="gene" id="22293607-11-213-218">IL28B</span> alleles (70%).	22293607	2012
Fibrosis, Liver	MBL2	4153	0.03	GeneticVariation	BEFREE	We investigated the association of the polymorphisms in the exon 1 and promoter region of the <span class="gene" id="20570631-2-94-97">MBL</span> gene (MBL2) with the susceptibility to hepatitis C virus (HCV) infection and the degree of <span class="disease" id="20570631-2-189-203">liver fibrosis</span> in Brazilian patients chronically infected with HCV.	20570631	2010
Fibrosis, Liver	RXFP1	59350	0.01	Biomarker	BEFREE	In search of a small molecule agonist of the relaxin receptor <span class="gene" id="28883402-0-62-67">RXFP1</span> for the treatment of <span class="disease" id="28883402-0-89-103">liver fibrosis</span>.	28883402	2017
Fibrosis, Liver	GRN	2896	0.01	Biomarker	BEFREE	In the current study, we examined the effect of <span class="gene" id="31591383-4-48-52">PGRN</span> in two different models of chronic liver disease, methionine-choline-deficient diet (MCD)-induced non-alcoholic steatohepatitis (NASH) and carbon tetrachloride (CCl4)-induced <span class="disease" id="31591383-4-228-242">liver fibrosis</span>.	31591383	2019
Fibrosis, Liver	TLR4	7099	0.1	GeneticVariation	BEFREE	At stepwise logistic regression analysis, the carriage of <span class="gene" id="23093310-5-58-63">TLR-4</span> <span class="variant" dbSNP="rs4986790" genes_norm="7099">rs4986790</span> A/A genotype was found to be and independent predictor of <span class="disease" id="23093310-5-132-146">liver fibrosis</span> (O.R.14.8, p = 0.019).	23093310	2013
Fibrosis, Liver	TM6SF2	53345	0.04	GeneticVariation	BEFREE	Overall, &lt;i&gt;<span class="gene" id="30875804-6-12-18">TM6SF2</span> rs58542926&lt;/i&gt; as well as &lt;i&gt;MBOAT7&lt;/i&gt;&lt;i&gt;rs641738&lt;/i&gt; were not linked to <span class="disease" id="30875804-6-93-109">hepatic fibrosis</span>, alcohol or hepatitis C virus induced liver cirrhosis in an Eastern European population.	30875804	2019
Fibrosis, Liver	INHBA	3624	0.01	AlteredExpression	BEFREE	The TRIB3-mediated autophagy impairment not only suppressed autophagic degradation of late endosomes but also promoted hepatocellular secretion of <span class="gene" id="31286822-9-147-152">INHBA</span>/Activin A-enriched exosomes which caused migration, proliferation and activation of hepatic stellate cells (HSCs), the effector cells of <span class="disease" id="31286822-9-290-304">liver fibrosi…	31286822	2020
Fibrosis, Liver	SENP1	29843	0.01	AlteredExpression	BEFREE	Then the expression of <span class="gene" id="29128362-7-23-28">SENP1</span> was overexpressed in the rat <span class="disease" id="29128362-7-58-72">liver fibrosis</span> models induced by CCl&lt;sub&gt;4&lt;/sub&gt; and the TGF-β1 treatment could increase the protein expression level of collagen I, collagen III and α-SMA.	29128362	2018
Fibrosis, Liver	GPT	2875	0.1	Biomarker	BEFREE	Linear regression analysis revealed that <span class="gene" id="28811008-7-41-65">alanine aminotransferase</span> (odds ratio [OR]: 0.03, 95% confidence intervals [CI]: 0.02-0.05, P &lt; 0.001), AST (OR: -0.1, 95% CI: -0.02 to -0.01, P &lt; 0.001), and <span class="disease" id="28811008-7-199-213">liver fibrosis</span> (OR: 0.30, 95% CI: 0.01-0.59, P = 0.043) were the independent factors correlat…	28811008	2017
Fibrosis, Liver	COL4A1	1282	0.01	Biomarker	BEFREE	Consistently, in severe <span class="disease" id="27545991-6-24-38">liver fibroses</span> (n=66) and in HCCs containing fibrous nests, weighted correlation analysis revealed a gene network including the myofibroblast marker ACTA2, the basement membrane components <span class="gene" id="27545991-6-213-219">COL4A1</span> and LAMC1, the Wnt pathway members FZD1; FZD7; WNT2; LEF1; DKK1 and the Secret…	27545991	2016
Fibrosis, Liver	EGFR	1956	0.07	Biomarker	BEFREE	CXCL6-<span class="gene" id="30106235-0-6-10">EGFR</span>-induced Kupffer cells secrete TGF-β1 promoting hepatic stellate cell activation via the SMAD2/BRD4/C-MYC/EZH2 pathway in <span class="disease" id="30106235-0-132-146">liver fibrosis</span>.	30106235	2018
Fibrosis, Liver	FOXF1	2294	0.01	Biomarker	BEFREE	Overexpression of FOXF1 inhibits &lt;i&gt;Col1a2&lt;/i&gt;, &lt;i&gt;Col5a2&lt;/i&gt;, and &lt;i&gt;MMP2&lt;/i&gt; in primary murine HSCs &lt;i&gt;in vitro&lt;/i&gt; Altogether, <span class="gene" id="30670377-9-130-135">FOXF1</span> prevents aberrant ECM depositions during <span class="disease" id="30670377-9-177-193">hepatic fibrosis</span> by repressing pro-fibrotic gene transcription in myofi…	30670377	2019
Fibrosis, Liver	IFNL3	282617	0.1	GeneticVariation	BEFREE	Multivariate analysis revealed <span class="gene" id="26339796-9-31-36">IL28B</span> <span class="variant" dbSNP="rs12979860" genes_norm="1803;282617;3439;3447;3458;3627;5047">rs12979860</span> CC genotype (OR = 3.12; 95% CI, 1.72-5.67; P &lt; 0.001), hepatitis C virus RNA &lt; 400,000 IU/ml (OR = 2.21; 95% CI, 1.22-3.99, P &lt; 0.05), age &lt; 45 years (OR = 2.03; 95% CI, 1.11-3.68; P &lt; 0.05)…	26339796	2015
Fibrosis, Liver	BMP7	655	0.04	AlteredExpression	BEFREE	Adenovirus-mediated expression of <span class="gene" id="17127702-0-34-39">BMP-7</span> suppresses the development of <span class="disease" id="17127702-0-70-84">liver fibrosis</span> in rats.	17127702	2007
Fibrosis, Liver	MRTFA	57591	0.03	Biomarker	BEFREE	In conclusion, our data unveil a novel mechanism underlying EndMT and <span class="disease" id="31776330-9-70-84">liver fibrosis</span> and highlight the possibility of targeting the STAT3-<span class="gene" id="31776330-9-138-142">MKL1</span>-TWIST1 axis in the intervention of aberrant liver fibrogenesis.	31776330	2019
Fibrosis, Liver	MFGE8	4240	0.03	Biomarker	BEFREE	Administration of recombinant <span class="gene" id="28115038-7-30-35">MFGE8</span> protein alone had a significant anti-fibrotic effect in two different models of <span class="disease" id="28115038-7-116-130">liver fibrosis</span>.	28115038	2017
Fibrosis, Liver	TM7SF2	7108	0.06	Biomarker	BEFREE	ACE2-dependent generation of <span class="gene" id="31580514-10-29-33">Ang1</span>-7 may inhibit experimental <span class="disease" id="31580514-10-61-75">liver fibrosis</span>. inhibition of Ang1-7 clearance by means of neprilysin blockade has portal hypotensive and natriuretic effects.	31580514	2020
Fibrosis, Liver	ELAVL1	1994	0.01	Biomarker	BEFREE	In this study, we report that the RNA-binding protein <span class="gene" id="30081711-3-54-60">ELAVL1</span>/HuR plays a crucial role in regulating ferroptosis in <span class="disease" id="30081711-3-115-129">liver fibrosis</span>.	30081711	2018
Fibrosis, Liver	CCL4	6351	0.1	AlteredExpression	BEFREE	In transgenic mice, FL-HBx expression potentiates <span class="gene" id="31175830-7-50-54">CCl4</span>-induced <span class="disease" id="31175830-7-63-77">liver fibrosis</span> with increased expression of proteins involved in matrix remodeling (Collagen, α-Sma, PdgfR-β, MMP-13).	31175830	2019
Fibrosis, Liver	EGF	1950	0.04	Biomarker	BEFREE	We studied the roles of HB-<span class="gene" id="22330337-2-27-30">EGF</span> in experimental <span class="disease" id="22330337-2-47-61">liver fibrosis</span> in mice and during hepatic stellate cell (HSC) activation.	22330337	2012
Fibrosis, Liver	UGT1A1	54658	0.01	AlteredExpression	BEFREE	The results indicated that the <span class="disease" id="30599907-12-31-33">HF</span> originated overexpression of <span class="gene" id="30599907-12-63-69">Ugt1a1</span>, Ugt1a7, and P-gp level played important roles in pharmacokinetics of puerarin, suggested the clinical regimen of puerarin based on normal populations might be inappropriate for patients with chronic liver diseases.	30599907	2019
Fibrosis, Liver	CCL4	6351	0.1	Biomarker	BEFREE	<span class="gene" id="28291813-2-0-4">CCl4</span>-induced <span class="disease" id="28291813-2-13-27">liver fibrosis</span> rats were administrated gypenoside.	28291813	2017
Fibrosis, Liver	STAT4	6775	0.02	GeneticVariation	BEFREE	A <span class="gene" id="29963713-0-2-7">STAT4</span> variant increases <span class="disease" id="29963713-0-26-40">liver fibrosis</span> risk in Caucasian patients with chronic hepatitis B.	29963713	2018
Fibrosis, Liver	LGALS9	3965	0.02	AlteredExpression	BEFREE	Furthermore, higher serum <span class="gene" id="28618039-12-26-36">galectin-9</span> levels are a predictor for <span class="disease" id="28618039-12-64-78">liver fibrosis</span> progression.	28618039	2018
Fibrosis, Liver	TLR4	7099	0.1	Biomarker	BEFREE	Mogroside IVE attenuates experimental <span class="disease" id="29268190-0-38-52">liver fibrosis</span> in mice and inhibits HSC activation through downregulating <span class="gene" id="29268190-0-112-116">TLR4</span>-mediated pathways.	29268190	2018
Fibrosis, Liver	SMN1	6606	0.1	AlteredExpression	BEFREE	The most potent member of this group, ISO-COOH (EC&lt;sub&gt;50&lt;/sub&gt;: 9 μM), attenuated HSCs trans-differentiation and ECM deposition in vitro, while in mice rendered cirrhotic by carbon tetrachloride (CCl&lt;sub&gt;4&lt;/sub&gt;) or α-naphthyl-isothiocyanate (ANIT), protected against development of <span class="disease" id="28117422-7-284-298">liver fibrosis</span> as measured by morphome…	28117422	2017
Fibrosis, Liver	FGF19	9965	0.21	Biomarker	BEFREE	In this study, complimentary in vivo and in vitro approaches were used: (1) CCl&lt;sub&gt;4&lt;/sub&gt; -induced <span class="disease" id="31206730-5-101-103">LF</span> model in wild type (WT), Fgf15&lt;sup&gt;-/-&lt;/sup&gt; , and Fgf15 transgenic (TG) mice with BA levels modulated by feeding cholestyramine- or cholic acid-containing diets; (2) analysis of primary HSCs isolated from WT and Fgf15…	31206730	2020
Fibrosis, Liver	CCL4	6351	0.1	Biomarker	BEFREE	The present study aimed to investigate serum metabolic changes following Shu Gan Jian Pi formula (SGJPF) treatment of carbon tetrachloride (<span class="gene" id="29067456-3-140-144">CCl4</span>)‑induced <span class="disease" id="29067456-3-154-168">liver fibrosis</span> in rats using gas chromatography‑time of flight mass spectrometry (GC‑TOFMS).	29067456	2017
Fibrosis, Liver	TGFB1	7040	0.4	AlteredExpression	BEFREE	DWYG demonstrates therapeutic potential to prevent <span class="disease" id="25345787-11-51-65">liver fibrosis</span> by modulating the balance between EMT and MET through reducing the expression ratio of <span class="gene" id="25345787-11-153-159">TGF-β1</span>/BMP-7 and inhibiting the excessive activation of Hh signaling pathway.	25345787	2014
Fibrosis, Liver	ALB	213	0.4	AlteredExpression	BEFREE	Comparative analysis between HCV-2 and HCV-3 showed a younger age (p=0.002), less prevalence of arterial hypertension (p=0.03), higher <span class="gene" id="24861286-10-135-148">serum albumin</span> levels (p=0.01), more advanced stage of <span class="disease" id="24861286-10-189-203">liver fibrosis</span> (p=0.03), and higher frequency of steatosis in patients with HCV-3 (p=0.001).	24861286	2014
Fibrosis, Liver	TGFBI	7045	0.02	Biomarker	BEFREE	<span class="gene" id="30250825-0-0-36">Transforming Growth Factor-β-Induced</span> Cell Plasticity in <span class="disease" id="30250825-0-56-70">Liver Fibrosis</span> and Hepatocarcinogenesis.	30250825	2018
Fibrosis, Liver	PNPLA3	80339	0.1	GeneticVariation	BEFREE	<span class="gene" id="29674183-9-0-6">PNPLA3</span> <span class="variant" dbSNP="rs738409" genes_norm="80339">rs738409</span> polymorphism appears to be related to the increased progression of <span class="disease" id="29674183-9-83-97">liver fibrosis</span> in HCV infected patients.	29674183	2018
Fibrosis, Liver	SERPINE1	5054	0.06	AlteredExpression	BEFREE	In conclusion, obesity and TNF-alpha up-regulation of <span class="gene" id="17046548-7-54-59">PAI-1</span> expression in human hepatocytes may contribute to the impairment of the fibrinolytic system, leading to the development of atherosclerosis and <span class="disease" id="17046548-7-203-217">liver fibrosis</span> in insulin-resistant individuals.	17046548	2006
Fibrosis, Liver	IGF1	3479	0.08	AlteredExpression	BEFREE	We assessed serum <span class="gene" id="17410466-4-18-23">IGF-I</span> levels in patients with chronic hepatitis C (CHC) to correlate with <span class="disease" id="17410466-4-92-106">liver fibrosis</span> and antiviral therapy.	17410466	2007
Fibrosis, Liver	TGFB1	7040	0.4	GeneticVariation	BEFREE	Candidate genes, including myxovirus resistance-1 (Mx1), protein kinase (PKR), <span class="gene" id="17526009-1-79-111">transforming growth factor-beta1</span> (<span class="gene" id="17526009-1-113-121">TGF-beta</span>), interleukin-10 (IL-10), and interferon-gamma (IFN-gamma), were evaluated for associations with <span class="disease" id="17526009-1-219-233">liver fibrosis</span> in 374 treatm…	17526009	2007
Fibrosis, Liver	SMN2	6607	0.1	AlteredExpression	BEFREE	The results showed that EXE attenuated the <span class="disease" id="29464186-6-43-57">liver fibrosis</span> by decreasing the collagen deposition and &lt;i&gt;α&lt;/i&gt;-<span class="gene" id="29464186-6-109-112">SMA</span> expression &lt;i&gt;in vivo&lt;/i&gt; and inhibited the activation and proliferation of primary rat HSCs &lt;i&gt;in vitro&lt;/i&gt;.	29464186	2017
Fibrosis, Liver	SDC2	6383	0.01	Biomarker	BEFREE	Abundant CTGF retained diffusely in <span class="gene" id="15998433-13-36-40">HSPG</span> in the fibrous portal tracts/septa may be responsible for non-resolving <span class="disease" id="15998433-13-113-129">hepatic fibrosis</span> in CHF, and many mast cells and portal MF <span class="negexp">not related</span> to HSC may causally relate to such characteristic finding in CHF.	15998433	2005
Fibrosis, Liver	VEGFA	7422	0.39	AlteredExpression	BEFREE	Endostatin/collagen XVIII expression in nontumor tissues correlated with tumor stages (P=0.014) and expression of <span class="gene" id="15605080-6-114-148">vascular endothelial growth factor</span> (P=0.007), but not the stages of <span class="disease" id="15605080-6-182-198">hepatic fibrosis</span> (P&gt;0.05).	15605080	2005
Fibrosis, Liver	CCL27	10850	0.04	AlteredExpression	BEFREE	Serum CT-1 levels exhibited a moderate positive correlation with the Scheuer stage of <span class="disease" id="25919795-6-86-102">hepatic fibrosis</span> and serum TB levels and a weak correlation with serum <span class="gene" id="25919795-6-157-160">ALP</span> levels.	25919795	2015
Fibrosis, Liver	ADAM17	6868	0.04	Biomarker	BEFREE	We showed an increased expression of the sheddases ADAM10 and <span class="gene" id="19432809-4-62-68">ADAM17</span> in patients with chronic liver diseases that was associated with the severity of <span class="disease" id="19432809-4-150-164">liver fibrosis</span>.	19432809	2009
Fibrosis, Liver	TTC37	9652	0.1	Biomarker	HPO
Fibrosis, Liver	ALDH2	217	0.03	Biomarker	BEFREE	<span class="gene" id="29799157-5-0-5">ALDH2</span> deficiency accentuated CCl&lt;sub&gt;4&lt;/sub&gt; -induced <span class="disease" id="29799157-5-54-68">liver fibrosis</span> in mice, accompanied by increased expression of collagen 1α1, α-SMA and TIMP-1.	29799157	2018
Fibrosis, Liver	DNASE2	1777	0.32	AlteredExpression	BEFREE	In fatty livers, <span class="gene" id="29855540-13-17-25">DNase II</span> activity is suppressed in contrast to simple inactivation of Bcl-xL or Mcl-1, and both apoptotic and non-apoptotic hepatocyte death can develop, leading to the progression of <span class="disease" id="29855540-13-201-215">liver fibrosis</span>.	29855540	2019
Fibrosis, Liver	RNF19A	25897	0.03	Biomarker	BEFREE	Collectively, SPE mitigated carbon tetrachloride-induced <span class="disease" id="29322133-8-57-71">liver fibrosis</span> in rats and its mechanism may be related to the <span class="gene" id="29322133-8-120-123">p38</span> and JNK signalling pathways.	29322133	2018
Fibrosis, Liver	CRK	1398	0.03	AlteredExpression	BEFREE	Then, <span class="disease" id="30700848-5-6-20">liver fibrosis</span> and cellular senescence as well as the expression of kinase such as <span class="gene" id="30700848-5-89-92">p38</span> and C-Jun N-terminal protein kinase (JNK) in mitogen-activated protein kinases (MAPK) signaling pathway were evaluated in total liver, together with measurement of cellular senescence in cholangiocytes or hep…	30700848	2019
Fibrosis, Liver	LBP	3929	0.01	Biomarker	BEFREE	In addition to serving as a metainflammatroy biomarker like hs-CRP, <span class="gene" id="30458048-11-68-71">LBP</span> may also be a potential biomarker as a non-invasive biomarker for the evaluation of <span class="disease" id="30458048-11-156-170">liver fibrosis</span> in NAFLD.	30458048	2018
Fibrosis, Liver	KRT7	3855	0.01	AlteredExpression	BEFREE	<span class="gene" id="28958913-8-0-13">Cytokeratin 7</span> immunopositivity of periportal hepatocytes increased after COJ (p = 0.015) and was the only predictor of follow-up <span class="disease" id="28958913-8-129-143">liver fibrosis</span> (β = 0.36; p = 0.002) in multiple regression.	28958913	2018
Fibrosis, Liver	SPP1	6696	0.4	Biomarker	BEFREE	We aimed to assess the diagnostic value of both biglycan (BGN) and <span class="gene" id="30385593-2-67-78">osteopontin</span> (<span class="gene" id="30385593-2-80-83">OPN</span>) as non-invasive markers of <span class="disease" id="30385593-2-112-128">hepatic fibrosis</span> in patients with chronic hepatitis B (CHB) and chronic hepatitis C (CHC).	30385593	2019
Fibrosis, Liver	C8orf37	157657	0.1	Biomarker	HPO
Fibrosis, Liver	TP53	7157	0.03	Biomarker	BEFREE	Conversely, knockdown of <span class="gene" id="30321484-10-25-28">P53</span> by siRNA evidently blocked ART-induced HSC ferroptosis in turn exacerbated <span class="disease" id="30321484-10-104-118">liver fibrosis</span>.	30321484	2019
Fibrosis, Liver	ADIPOQ	9370	0.1	Biomarker	BEFREE	Serum <span class="gene" id="17462782-0-6-17">adiponectin</span> is increased in advancing <span class="disease" id="17462782-0-44-58">liver fibrosis</span> and <span class="negexp">declines</span> with reduction in fibrosis in chronic hepatitis B.	17462782	2007
Fibrosis, Liver	HLA-G	3135	0.02	Biomarker	BEFREE	Here, we investigated the role of <span class="gene" id="30825834-2-34-39">HLA-G</span> and mast cells in <span class="disease" id="30825834-2-58-72">liver fibrosis</span>, focusing, in particular, on interactions between human mast and stellate cells.	30825834	2019
Fibrosis, Liver	EGLN2	112398	0.03	AlteredExpression	BEFREE	Effects of Simultaneous Downregulation of <span class="gene" id="29899699-0-42-46">PHD1</span> and Keap1 on Prevention and Reversal of <span class="disease" id="29899699-0-87-101">Liver Fibrosis</span> in Mice.	29899699	2018
Fibrosis, Liver	TNF	7124	0.1	Biomarker	BEFREE	After intravenous injection, CSLN/siCTGF complex was target specifically delivered to the liver and resulted in a significant reduction in collagen content and pro-fibrogenic factors like <span class="gene" id="23092863-4-188-215">tumor necrosis factor alpha</span> (<span class="gene" id="23092863-4-217-222">TNF-α</span>), transforming growth factor beta (TGF-β), interleukin-6 (IL-6), and CTGF wi…	23092863	2013
Fibrosis, Liver	REN	5972	0.36	GeneticVariation	BEFREE	We have recently shown that liver-specific over-expression of angiotensin converting enzyme 2 (ACE2) of the <span class="gene" id="29977014-2-108-113">renin</span> angiotensin system (RAS) ameliorated <span class="disease" id="29977014-2-151-165">liver fibrosis</span> in mice.	29977014	2018
Fibrosis, Liver	TIMP1	7076	0.1	AlteredExpression	BEFREE	Furthermore, HGTLF contributed to down-regulation of <span class="disease" id="29132130-9-53-69">hepatic fibrosis</span>-related genes (platelet-derived growth factor [PDGF], transforming growth factor-β [TGF-β], p38, nuclear factor-κB [NF-kB], intercellular adhesion molecular-1 [ICAM-1], and tissue inhibitor of metalloproteinase-1 [<span class="gene" id="29132130-9-284-290">TIMP-1</span>]).	29132130	2017
Fibrosis, Liver	HAMP	57817	0.04	AlteredExpression	BEFREE	Here, we are trying to evaluate the anti-oxidant and anti-apoptotic properties of green tea in the regulation of serum <span class="gene" id="30899168-3-119-127">hepcidin</span> levels, reduction in iron overloads, and improve of <span class="disease" id="30899168-3-180-194">liver fibrosis</span> in iron overloaded experimental rats.	30899168	2019
Fibrosis, Liver	CCN2	1490	0.4	AlteredExpression	BEFREE	In this study, we confirmed that the expression of <span class="gene" id="30384360-8-51-55">CTGF</span>/<span class="gene" id="30384360-8-56-60">CCN2</span> was increased in BDL-induced rodent cholestatic <span class="disease" id="30384360-8-109-123">liver fibrosis</span>.	30384360	2018
Fibrosis, Liver	MPO	4353	0.02	GeneticVariation	BEFREE	The aim of the present study was to investigate the influence of <span class="gene" id="24882572-4-65-68">MPO</span> <span class="variant" dbSNP="NA" genes_norm="NA">G-463A</span> and SOD2 <span class="variant" dbSNP="rs4880" genes_norm="6648">Ala16Val</span> polymorphisms in the severity of <span class="disease" id="24882572-4-127-141">liver fibrosis</span> in individuals with chronic HCV infect…	24882572	2014
Fibrosis, Liver	CCL4	6351	0.1	Biomarker	BEFREE	Quantification of CTGF mRNA by a real-time reverse-transcription polymerase chain reaction (RT-PCR) assay showed a significant increase of CTGF mRNA in both <span class="gene" id="10498649-8-157-162">CCl(4</span>)-induced and bile duct-ligated rat models of <span class="disease" id="10498649-8-208-222">liver fibrosis</span>.	10498649	1999
Fibrosis, Liver	EGR1	1958	0.05	Biomarker	BEFREE	This study aims to investigate the <span class="disease" id="28286204-3-35-49">liver fibrosis</span> in mice induced by long-term APAP treatment and the involvement of <span class="gene" id="28286204-3-117-140">early growth response 1</span> (<span class="gene" id="28286204-3-142-147">Egr-1</span>).	28286204	2017
Fibrosis, Liver	SOCS1	8651	0.02	AlteredExpression	BEFREE	The loss of <span class="gene" id="30097285-4-12-46">suppressor of cytokine signaling 1</span> (<span class="gene" id="30097285-4-48-53">SOCS1</span>) expression promotes <span class="disease" id="30097285-4-75-77">LF</span> and HCC in human and mice, but the underlying mechanisms remain unclear.	30097285	2019
Fibrosis, Liver	HGF	3082	0.4	Biomarker	BEFREE	Furthermore, liver function was improved in animals receiving MSCs/HGF, indicating that MSC/<span class="gene" id="25145391-9-92-95">HGF</span> therapy resulted not only in reduction of <span class="disease" id="25145391-9-138-152">liver fibrosis</span> but also in improvement of hepatocyte function.	25145391	2014
Fibrosis, Liver	OAS1	4938	0.03	GeneticVariation	BEFREE	In conclusion, Mx1 and <span class="gene" id="28139728-9-23-27">OAS1</span>-2 polymorphisms were associated with the severity of liver disease in HIV/HCV-coinfected patients, suggesting a significant role in the progression of <span class="disease" id="28139728-9-179-195">hepatic fibrosis</span>.	28139728	2017
Fibrosis, Liver	MYD88	4615	0.01	Biomarker	BEFREE	These results suggest that TLR7 and <span class="gene" id="27135246-9-36-41">MyD88</span> are possible candidates as biomarkers for the progression of HCV-induced <span class="disease" id="27135246-9-115-129">liver fibrosis</span> and/ or targets for therapeutic intervention.	27135246	2016
Fibrosis, Liver	SERPINA1	5265	0.4	Biomarker	CTD_human	Rapamycin reduces intrahepatic alpha-1-antitrypsin mutant Z protein polymers and liver injury in a mouse model.	20511674	2010
Fibrosis, Liver	PIK3CA	5290	0.1	Biomarker	BEFREE	Furthermore, bioinformatics analysis demonstrated that the differentially expressed mRNAs were predominantly enriched in 'ECM‑receptor interaction', '<span class="gene" id="29749545-8-150-154">PI3K</span>‑Akt signaling pathway' and 'focal adhesion' pathways, all of which are essential for <span class="disease" id="29749545-8-240-254">liver fibrosis</span> development.	29749545	2018
Fibrosis, Liver	PLAU	5328	0.32	Biomarker	CTD_human	Gene Expression Patterns Associated With Histopathology in Toxic Liver Fibrosis.	26396155	2016
Fibrosis, Liver	SORBS1	10580	0.01	Biomarker	BEFREE	In patients with NAFLD, <span class="gene" id="27639088-1-24-27">CAP</span> values should always be taken into account in order to avoid overestimations of <span class="disease" id="27639088-1-108-122">liver fibrosis</span> assessed by transient elastography.(Hepatology 2017;65:1145-1155).	27639088	2017
Fibrosis, Liver	CCL4	6351	0.1	Biomarker	BEFREE	This study investigated the effects of ginsenosides on carbon tetrachloride (<span class="gene" id="25344394-2-77-81">CCl4</span>)-induced hepatitis and <span class="disease" id="25344394-2-105-119">liver fibrosis</span> in rats.	25344394	2014
Fibrosis, Liver	HFE	3077	0.1	GeneticVariation	BEFREE	Hepatic iron, serum ferritin, <span class="gene" id="19602897-0-30-33">HFE</span> mutation, and <span class="disease" id="19602897-0-48-64">hepatic fibrosis</span> in chronic hepatitis C.	19602897	2009
Fibrosis, Liver	KHDRBS1	10657	0.02	AlteredExpression	BEFREE	Attractively, Oroxylin A treatment also markedly up-regulated the expression of autophagy makers, LC3-B, Atg3, Atg4, Atg5, Beclin1/Atg6, Atg7, Atg9, ATG12, and Atg14, and apparently reduced the expression of autophagy substrate <span class="gene" id="29414645-9-228-231">p62</span> in both CCl&lt;sub&gt;4&lt;/sub&gt;-induced murine model of <span class="disease" id="29414645-9-280-294">liver fibro…	29414645	2018
Fibrosis, Liver	ADAMTS1	9510	0.01	Biomarker	BEFREE	Protease profiling of <span class="disease" id="21826695-0-22-36">liver fibrosis</span> reveals the <span class="gene" id="21826695-0-49-106">ADAM metallopeptidase with thrombospondin type 1 motif, 1</span> as a central activator of transforming growth factor beta.	21826695	2011
Fibrosis, Liver	DDR1	780	0.01	Biomarker	BEFREE	EMMPRIN (CD147) and discoidin domain receptor 1 (<span class="gene" id="11839585-6-49-54">CD167</span>) were also shown to be increased and are likely to play a role in <span class="disease" id="11839585-6-121-135">liver fibrosis</span>.	11839585	2002
Fibrosis, Liver	CRNKL1	51340	0.01	Biomarker	BEFREE	Significant <span class="disease" id="28792647-4-12-26">liver fibrosis</span> was defined as ≥F2 according to NASH-<span class="gene" id="28792647-4-64-67">CRN</span> score.	28792647	2018
Fibrosis, Liver	MIR27A	407018	0.01	AlteredExpression	BEFREE	In vivo experiments further demonstrated the <span class="gene" id="29548749-7-45-52">miR-27a</span>/b-3p involved in leptin-associated decrease in SREBP1 level in HSCs, HSC activation, and <span class="disease" id="29548749-7-142-156">liver fibrosis</span>.	29548749	2018
Fibrosis, Liver	HMGB1	3146	0.1	Biomarker	BEFREE	Serum <span class="gene" id="29095942-1-6-31">high mobility group box 1</span> protein (<span class="gene" id="29095942-1-41-46">HMGB1</span>) is a proinflammatory molecule that could potentially serve as a biomarker for non-alcoholic fatty liver disease (NAFLD) and non-alcoholic steatohepatitis (NASH) due to its correlation with degree of <span class="disease" id="29095942-1-247-261">liver fibro…	29095942	2017
Fibrosis, Liver	TGFB1	7040	0.4	AlteredExpression	BEFREE	Mechanistically, we demonstrated that high level of MFN2 inhibited <span class="gene" id="31802713-7-67-73">TGF-β1</span>/Smad signaling pathway, triggered downregulation of type I, type III, and type IV collagen, and antagonized the formation of factors associated with <span class="disease" id="31802713-7-223-237">liver fibrosis</span>.	31802713	2020
Fibrosis, Liver	MMRN1	22915	0.1	AlteredExpression	BEFREE	This protective effect of YY1 ablation on <span class="disease" id="31084931-5-42-56">liver fibrosis</span> was accompanied with reduced expression of profibrogenic genes and <span class="gene" id="31084931-5-124-127">ECM</span> proteins, including TNF-α, TGF-β, PDGF, IL-6, α-SMA and Col1α1 in liver tissues from YY1 mutant mice.	31084931	2019
Fibrosis, Liver	FN1	2335	0.1	Biomarker	BEFREE	Intestinal decontamination inhibits TLR4 dependent <span class="gene" id="22173161-0-51-62">fibronectin</span>-mediated cross-talk between stellate cells and endothelial cells in <span class="disease" id="22173161-0-131-145">liver fibrosis</span> in mice.	22173161	2012
Fibrosis, Liver	MIR134	406924	0.02	AlteredExpression	BEFREE	Overall, our findings suggest that Dieckol suppresses <span class="disease" id="27321552-8-54-68">liver fibrosis</span> via caspase activation and <span class="gene" id="27321552-8-96-102">miR134</span> mediated JNK activation and NF-kB inhibition.	27321552	2016
Fibrosis, Liver	JAM2	58494	0.01	Biomarker	BEFREE	Junctional adhesion molecules <span class="gene" id="29753567-0-30-35">JAM-B</span> and JAM-C promote autoimmune-mediated <span class="disease" id="29753567-0-74-88">liver fibrosis</span> in mice.	29753567	2018
Fibrosis, Liver	IL12RB1	3594	0.1	Biomarker	HPO
Fibrosis, Liver	CCL4	6351	0.1	Biomarker	BEFREE	Mice were treated with carbon tetrachloride (<span class="gene" id="26222337-6-45-49">CCl4</span>) to induce <span class="disease" id="26222337-6-61-75">liver fibrosis</span>.	26222337	2015
Fibrosis, Liver	SMAD3	4088	0.4	AlteredExpression	BEFREE	In this review, we attempt to integrate recent advances in the understanding of the mechanisms underlying TGF-beta1/<span class="gene" id="16420505-4-116-121">Smad3</span> pathway modulation of ECM gene expression in the context of <span class="disease" id="16420505-4-182-196">liver fibrosis</span>, discuss intervention strategies targeting the blockade of related signal pathways, and look into n…	16420505	2006
Fibrosis, Liver	SERPINE1	5054	0.06	Biomarker	BEFREE	The aim of the study was to determine whether Smad7 mRNA expression correlates with the gene expression of TGF-beta, Col I, Col III, Col IV, or <span class="gene" id="19878580-4-144-149">PAI-1</span> in <span class="disease" id="19878580-4-153-167">liver fibrosis</span> secondary to bile duct injury (BDI).	19878580	2009
Fibrosis, Liver	CCN1	3491	0.05	AlteredExpression	BEFREE	<span class="gene" id="29286082-7-0-4">CCN1</span> expression was determined during the progression of <span class="disease" id="29286082-7-57-71">liver fibrosis</span> in a mouse model.	29286082	2018
Fibrosis, Liver	TM6SF2	53345	0.04	GeneticVariation	BEFREE	A common non-synonymous polymorphism in <span class="gene" id="24978903-3-40-46">TM6SF2</span> (<span class="variant" dbSNP="rs58542926" genes_norm="1463;53345;80339">rs58542926</span> c.449 C&gt;T, <span class="variant" dbSNP="rs58542926" genes_norm="53345">p.Glu167Lys</span>) was recently associated with increased hepatic triglyceride content, but whether this variant promotes clinically releva…	24978903	2014
Fibrosis, Liver	MIR21	406991	0.1	Biomarker	BEFREE	<span class="gene" id="29091291-0-0-11">MicroRNA-21</span> and Dicer are dispensable for hepatic stellate cell activation and the development of <span class="disease" id="29091291-0-98-112">liver fibrosis</span>.	29091291	2018
Fibrosis, Liver	VEGFA	7422	0.39	AlteredExpression	BEFREE	In addition, the number of fenestrae in the hepatic sinusoid showed notable differences between the groups, and the serum levels of MMP-8, <span class="gene" id="31534314-10-139-143">VEGF</span> and angiopoietin-2 were increased in the mice with <span class="disease" id="31534314-10-195-209">liver fibrosis</span> and reduced by carvedilol treatment.	31534314	2019
Fibrosis, Liver	MIR146A	406938	0.03	Biomarker	BEFREE	The results of the present study showed that <span class="gene" id="30711634-11-45-53">miR-146a</span>/SMAD4 is a key signaling cascade that inhibits hepatocyte EMT, and the introduction of <span class="gene" id="30711634-11-141-149">miR-146a</span> might present a promising therapeutic option for <span class="disease" id="30711634-11-199-213">liver fibrosis</span>.	30711634	2019
Fibrosis, Liver	FBL	2091	0.1	Biomarker	BEFREE	APRI and <span class="gene" id="31111345-19-9-12">FIB</span>-4 values decreased significantly during 5-year ETV treatment in HBeAg-negative CHB patients, indicating that these noninvasive fibrosis tests might be useful for monitoring improvement in <span class="disease" id="31111345-19-201-215">liver fibrosis</span> and assessing treatment efficacy during long-term ETV treatment.	31111345	2019
Fibrosis, Liver	CC2D2A	57545	0.1	Biomarker	HPO
Fibrosis, Liver	RHBDF2	79651	0.02	Biomarker	BEFREE	Together, these data suggest that <span class="gene" id="31662486-9-34-40">iRhom2</span>-mediated inhibition of TNFR signaling protects against <span class="disease" id="31662486-9-96-110">liver fibrosis</span>.	31662486	2019
Fibrosis, Liver	PDGFRA	5156	0.06	Biomarker	BEFREE	Hepatic stellate cell-derived <span class="gene" id="29360139-0-30-75">platelet-derived growth factor receptor-alpha</span>-enriched extracellular vesicles promote <span class="disease" id="29360139-0-116-130">liver fibrosis</span> in mice through SHP2.	29360139	2018
Fibrosis, Liver	LOC102724197	102724197	0.08	GeneticVariation	BEFREE	Moreover, coreMM was associated with a higher <span class="gene" id="21447872-8-46-71">γ-glutamyl transpeptidase</span> level (P=0.026) as well as more severe <span class="disease" id="21447872-8-111-125">liver fibrosis</span> (P=0.027) than coreWW, and patients with aa70 substitution (coreMW) were associated with more severe liver steatosis and fibrosis than those without (P=0.020 and P=0.002, r…	21447872	2011
Fibrosis, Liver	TIMP1	7076	0.1	Biomarker	BEFREE	Salidroside inhibited the production of extracellular matrix (ECM) and regulated the balance between MMP2 and <span class="gene" id="29970958-6-110-115">TIMP1</span> and, therefore, alleviated <span class="disease" id="29970958-6-143-157">liver fibrosis</span> in the two fibrosis models.	29970958	2018
Fibrosis, Liver	RNH1	6050	0.02	Biomarker	BEFREE	<span class="gene" id="28336942-7-0-3">PRI</span>-724 reduced <span class="disease" id="28336942-7-16-30">liver fibrosis</span>, which was indicated by silver stain, Sirius Red staining, and hepatic hydroxyproline levels, in HCV mice while attenuating αSMA induction.	28336942	2017
Fibrosis, Liver	HFE	3077	0.1	GeneticVariation	BEFREE	<span class="gene" id="17680648-0-0-3">HFE</span> <span class="variant" dbSNP="rs1800562" genes_norm="3077">C282Y</span> mutations are associated with advanced <span class="disease" id="17680648-0-49-65">hepatic fibrosis</span> in Caucasians with nonalcoholic steatohepatitis.	17680648	2007
Fibrosis, Liver	FAM215A	23591	0.01	Biomarker	BEFREE	The role of the <span class="gene" id="30635551-0-16-41">apoptosis-related protein</span> BCL-B in the regulation of mitophagy in hepatic stellate cells during the regression of <span class="disease" id="30635551-0-130-144">liver fibrosis</span>.	30635551	2019
Fibrosis, Liver	MAPK1	5594	0.07	Biomarker	BEFREE	These data suggest that FZHY is active against <span class="disease" id="30669350-6-47-61">liver fibrosis</span>, protects hepatic parenchymal cells from apoptosis, and recovers liver function, possibly through the effects of its active compounds hederagenin, luteolin and tanshinone IIA and is involved in the inhibition of apoptosis in HPCs, possibly through regulating the PI3K, <span class="gene…	30669350	2019
Fibrosis, Liver	LGALS3BP	3959	0.4	AlteredExpression	BEFREE	Interferon-λ3 levels were significantly higher after viral clearance in patients who developed HCC and were associated with a higher potential for hepatocarcinogenesis, such as a higher frequency of non-hypervascular hypointensive nodules (P = 0.046), higher stages of <span class="disease" id="30623518-9-269-283">liver fibrosis</span> (P &lt; 0.001), and higher post-treatment levels of Wisteria f…	30623518	2019
Fibrosis, Liver	TLR4	7099	0.1	GeneticVariation	BEFREE	Since <span class="gene" id="18694726-7-6-10">TLR4</span> mutant mice are resistant to <span class="disease" id="18694726-7-40-54">liver fibrosis</span>, the TLR4/MD2 soluble receptor might represent a new therapeutic molecule for liver fibrogenesis in vivo.	18694726	2008
Fibrosis, Liver	MIR17	406952	0.01	AlteredExpression	BEFREE	Diosmin attenuates radiation-induced <span class="disease" id="28177765-0-37-53">hepatic fibrosis</span> by boosting PPAR-γ expression and hampering <span class="gene" id="28177765-0-98-104">miR-17</span>-5p-activated canonical Wnt-β-catenin signaling.	28177765	2017
Fibrosis, Liver	TLR4	7099	0.1	AlteredExpression	BEFREE	Lipopolysaccharide (LPS)-mediated signaling through Τoll-like receptor 4 (<span class="gene" id="24378685-2-74-78">TLR4</span>) in HSCs has been identified as a key event in <span class="disease" id="24378685-2-126-140">liver fibrosis</span>, and as the molecular link between inflammation and <span class="disease" id="24378685-2-193-207">liver fibrosis</span>.	24378685	2014
Fibrosis, Liver	CCL4	6351	0.1	Biomarker	BEFREE	Phyllanthin inhibits <span class="gene" id="24817434-0-21-25">CCl4</span>-mediated oxidative stress and <span class="disease" id="24817434-0-56-72">hepatic fibrosis</span> by down-regulating TNF-α/NF-κB, and pro-fibrotic factor TGF-β1 mediating inflammatory signaling.	24817434	2016
Fibrosis, Liver	VEGFA	7422	0.39	Biomarker	BEFREE	These results suggest that levistilide A can inhibit <span class="disease" id="28440736-14-53-67">liver fibrosis</span> through antiangiogenesis by alleviating sinusoid capillarization via the <span class="gene" id="28440736-14-141-175">vascular endothelial growth factor</span> signaling pathway.	28440736	2017
Fibrosis, Liver	CEP290	80184	0.11	Biomarker	BEFREE	Loss of <span class="gene" id="26092869-10-8-14">CEP290</span> function is associated with retinal dystrophy, while loss of TMEM67 function is associated with <span class="disease" id="26092869-10-111-125">liver fibrosis</span> and coloboma, but we observe no clear-cut distinction between JS subtypes.	26092869	2015
Fibrosis, Liver	MIR214	406996	0.07	Biomarker	BEFREE	Thirty-three mouse miRNAs were differentially expressed in infected compared to naïve mice (&gt;2 fold change, p&lt;0.05) including miR-199a-3p, miR-199a-5p, <span class="gene" id="24587461-4-152-159">miR-214</span> and miR-21, which have previously been associated with <span class="disease" id="24587461-4-215-229">liver fibrosis</span> in other settings.	24587461	2014
Fibrosis, Liver	GAS5	60674	0.02	Biomarker	BEFREE	lncRNA <span class="gene" id="30735452-0-7-11">GAS5</span> restrains CCl&lt;sub&gt;4&lt;/sub&gt;-induced <span class="disease" id="30735452-0-46-62">hepatic fibrosis</span> by targeting miR-23a through the PTEN/PI3K/Akt signaling pathway.	30735452	2019
Fibrosis, Liver	SLC22A8	9376	0.3	Biomarker	CTD_human	Characterization of chemically induced liver injuries using gene co-expression modules.	25226513	2014
Fibrosis, Liver	MIR29B2	407025	0.09	Biomarker	BEFREE	Carnosic Acid Alleviates BDL-Induced <span class="disease" id="29403377-0-37-51">Liver Fibrosis</span> through <span class="gene" id="29403377-0-60-67">miR-29b</span>-3p-Mediated Inhibition of the High-Mobility Group Box 1/Toll-Like Receptor 4 Signaling Pathway in Rats.	29403377	2017
Fibrosis, Liver	CCL4	6351	0.1	Biomarker	BEFREE	Hepatocyte-like Versus Mesenchymal Stem Cells in <span class="gene" id="27153445-0-49-53">CCl4</span>-induced <span class="disease" id="27153445-0-62-76">Liver Fibrosis</span>.	27153445	2018
Fibrosis, Liver	AOC3	8639	0.01	Biomarker	BEFREE	Increased Circulating <span class="gene" id="30658395-0-22-27">VAP-1</span> Levels Are Associated with <span class="disease" id="30658395-0-55-69">Liver Fibrosis</span> in Chronic Hepatitis C Infection.	30658395	2019
Fibrosis, Liver	TIMP1	7076	0.1	Biomarker	BEFREE	Hepatocyte growth factor (HGF) gene transfer inhibits <span class="disease" id="25380300-1-54-68">liver fibrosis</span> by regulating aberrant cellular functions, while mutant matrix metalloproteinase-9 (mMMP-9) enhances matrix degradation by neutralizing the elevated tissue inhibitor of metalloproteinase-1 (<span class="gene" id="25380300-1-259-265">TIMP-1</span>).	25380300	2014
Fibrosis, Liver	AFP	174	0.1	AlteredExpression	BEFREE	Age and serum <span class="gene" id="27983762-5-14-31">alpha-fetoprotein</span> levels were higher, platelet count was lower, and <span class="disease" id="27983762-5-82-96">liver fibrosis</span> was more advanced in patients who achieved SVR with IFN-free therapy compared with IFN-based therapy.	27983762	2017
Fibrosis, Liver	CCL4	6351	0.1	Biomarker	BEFREE	Furthermore, iHepSCs showed anti-inflammatory and anti-fibrotic effects in <span class="gene" id="31404112-7-75-79">CCl4</span>-induced <span class="disease" id="31404112-7-88-102">liver fibrosis</span>.	31404112	2019
Fibrosis, Liver	PIK3CB	5291	0.1	Biomarker	BEFREE	In conclusion, PTEN mediates macrophages activation by <span class="gene" id="28095306-8-55-59">PI3K</span>/Akt/STAT6 signaling pathway, which provides novel compelling evidences on the potential of PTEN in liver injury and opens new cellular target for the pharmacological therapy of <span class="disease" id="28095306-8-237-251">liver fibrosis</span>.	28095306	2017
Fibrosis, Liver	CCL4L1	388372	0.1	Biomarker	BEFREE	Quantification of CTGF mRNA by a real-time reverse-transcription polymerase chain reaction (RT-PCR) assay showed a significant increase of CTGF mRNA in both <span class="gene" id="10498649-8-157-162">CCl(4</span>)-induced and bile duct-ligated rat models of <span class="disease" id="10498649-8-208-222">liver fibrosis</span>.	10498649	1999
Fibrosis, Liver	IL18	3606	0.02	GeneticVariation	BEFREE	No significant association was found between <span class="gene" id="25952099-7-45-50">IL-18</span> (<span class="variant" dbSNP="NA" genes_norm="NA">-607 A/C</span>) polymorphism and severity of <span class="disease" id="25952099-7-91-105">liver fibrosis</span>.	25952099	2015
Fibrosis, Liver	PRDX1	5052	0.02	AlteredExpression	BEFREE	RNA-binding protein RBMS3 is expressed in activated hepatic stellate cells and <span class="disease" id="17586524-0-79-93">liver fibrosis</span> and increases expression of transcription factor <span class="gene" id="17586524-0-143-147">Prx1</span>.	17586524	2007
Fibrosis, Liver	AHR	196	0.32	Biomarker	CTD_human	AhR and SHP regulate phosphatidylcholine and S-adenosylmethionine levels in the one-carbon cycle.	29416063	2018
Fibrosis, Liver	CCL4	6351	0.1	Biomarker	BEFREE	In a carbon tetrachloride (<span class="gene" id="27633729-5-27-31">CCl4</span>)-induced <span class="disease" id="27633729-5-41-43">HF</span> rat model, we observed that NTSD and TSP had similar effects on the improvement of liver functions in rats, including a decrease in serum alanine amino transferase (ALT) and aspartate amino transferase (AST) serum concentrations and increased albumin conte…	27633729	2016
Fibrosis, Liver	SMN2	6607	0.1	AlteredExpression	BEFREE	Endoglin deficiency in HSC significantly aggravates fibrosis in response to injury in two different murine models of <span class="disease" id="28941022-13-117-131">liver fibrosis</span> and increases α-<span class="gene" id="28941022-13-148-151">SMA</span> and fibronectin expression in vitro.	28941022	2018
Fibrosis, Liver	MAPK8	5599	0.03	AlteredExpression	BEFREE	ROS-<span class="gene" id="27989749-0-4-8">JNK1</span>/2-dependent activation of autophagy is required for the induction of anti-inflammatory effect of dihydroartemisinin in <span class="disease" id="27989749-0-128-142">liver fibrosis</span>.	27989749	2016
Fibrosis, Liver	FBL	2091	0.1	AlteredExpression	BEFREE	The areas under the receiver operating characteristic curves (AUCs) of the LFI for diagnosing significant, advanced <span class="disease" id="31640590-9-116-118">LF</span> and liver cirrhosis were significantly higher than those of the APRI and <span class="gene" id="31640590-9-192-195">FIB</span>-4, and the LFI had better sensitivity and specificity.	31640590	2019
Fibrosis, Liver	LGALS3BP	3959	0.4	AlteredExpression	BEFREE	Linear regression analysis revealed that alanine aminotransferase (odds ratio [OR]: 0.03, 95% confidence intervals [CI]: 0.02-0.05, P &lt; 0.001), AST (OR: -0.1, 95% CI: -0.02 to -0.01, P &lt; 0.001), and <span class="disease" id="28811008-7-199-213">liver fibrosis</span> (OR: 0.30, 95% CI: 0.01-0.59, P = 0.043) were the independent factors correlated to serum WFA&lt;sup&gt;+&lt;/sup&gt;-<span cl…	28811008	2017
Fibrosis, Liver	SPP1	6696	0.4	Biomarker	BEFREE	The potential anti-fibrotic activity and the effect of mesalazine on <span class="gene" id="29738702-2-69-80">osteopontin</span> (<span class="gene" id="29738702-2-82-85">OPN</span>), an extra cellular matrix (ECM) component were evaluated in TAA-induced <span class="disease" id="29738702-2-159-173">liver fibrosis</span> in rats.	29738702	2018
Fibrosis, Liver	SMN2	6607	0.1	AlteredExpression	BEFREE	Histological evaluations and α-<span class="gene" id="26646359-6-31-34">SMA</span> expression analysis illustrated the high corn oil intake has no effects on hepatic fibrogenesis, but lard intake aggravated <span class="disease" id="26646359-6-159-173">liver fibrosis</span>, partly attributed to DNA demethylation of α-SMA promoter region.	26646359	2017
Fibrosis, Liver	SREBF2	6721	0.02	Biomarker	BEFREE	These data indicate that overactivation of intestinal <span class="gene" id="28774869-11-54-60">SREBP2</span> promotes diet-induced hepatic inflammation with features of human NASH resulting in rapid severe fibrosis and provide a novel link between regulatory processes of intestinal cholesterol and progression of fatty liver.&lt;b&gt;NEW & NOTEWORTHY&lt;/b&gt; The current study highlights the rol…	28774869	2017
Fibrosis, Liver	CTNNB1	1499	0.5	AlteredExpression	BEFREE	In conclusion, the present study demonstrated that NOR1 activates HSCs and contributes to <span class="disease" id="28791396-13-90-104">liver fibrosis</span> in vitro and this effect was achieved through the activation of the Wnt/<span class="gene" id="28791396-13-177-186">β‑catenin</span> pathway.	28791396	2017
Fibrosis, Liver	TNFRSF12A	51330	0.03	AlteredExpression	BEFREE	The BA liver samples were divided into mild liver fibrosis group (grade I-IV, BA&lt;sub&gt;a&lt;/sub&gt;) and severe <span class="disease" id="28180936-6-105-119">liver fibrosis</span> group (grade V-VI, BA&lt;sub&gt;b&lt;/sub&gt;) to detect <span class="gene" id="28180936-6-165-169">Fn14</span> protein expression.	28180936	2017
Fibrosis, Liver	CCL4	6351	0.1	Biomarker	BEFREE	<span class="disease" id="25380300-4-0-14">Liver fibrosis</span> was induced in rats with twice a week intraperitoneal injection of <span class="gene" id="25380300-4-82-86">CCl4</span> for 8 weeks.	25380300	2014
Fibrosis, Liver	FUT1	2523	0.1	Biomarker	BEFREE	Inadequate SENP2 inhibited the reversion of <span class="gene" id="29535048-7-44-47">HSC</span>-T6 cells, featured as aberrant expressions of α-SMA and col1a1, two markers of <span class="disease" id="29535048-7-127-141">liver fibrosis</span>.	29535048	2018
Fibrosis, Liver	IFNG	3458	0.1	Biomarker	BEFREE	Predictive Value of Serum <span class="gene" id="28067328-0-26-31">IFN-γ</span> inducible Protein-10 and <span class="gene" id="28067328-0-57-62">IFN-γ</span>/IL-4 Ratio for <span class="disease" id="28067328-0-78-92">Liver Fibrosis</span> Progression in CHB Patients.	28067328	2017
Fibrosis, Liver	FBL	2091	0.1	Biomarker	BEFREE	On decision curve analysis, <span class="gene" id="31332938-9-28-31">FIB</span>-4 plus <span class="disease" id="31332938-9-39-42">ELF</span> was marginally superior to FIB-4 plus Fibroscan at Pt ≥8% (1/12.5 referrals).	31332938	2019
Fibrosis, Liver	PIK3CD	5293	0.1	Biomarker	BEFREE	Our research primarily focused on the effects of tanshinol on activation and apoptosis of HSC and further investigated <span class="gene" id="28371611-3-119-123">PI3K</span>/AKT/mTOR/p70S6K1 signaling pathways' participation in the pathogenesis of <span class="disease" id="28371611-3-198-214">hepatic fibrosis</span> in carbon tetrachloride (CCl4)-induced <span class="disease" id="28371611-3-254-2…	28371611	2017
Fibrosis, Liver	GPT	2875	0.1	Biomarker	BEFREE	The files of the previous study subjects (who underwent at least one <span class="gene" id="30973940-2-69-93">alanine aminotransferase</span> measurement in 2002 and followed to 2012) were reviewed for a diagnosis of chronic liver disease; aspartate aminotransferase/platelet ratio index, FIB-4 and <span class="gene" id="30973940-2-251-275">alanine aminotransferase</span>/aspartate aminotransferas…	30973940	2019
Fibrosis, Liver	FBL	2091	0.1	Biomarker	BEFREE	The GPR, as a serum diagnostic index of <span class="disease" id="29151696-9-40-54">liver fibrosis</span>, is more accurate, sensitive, and easy to use than the <span class="gene" id="29151696-9-110-113">FIB</span>-4 and APRI, and the GPR can significantly improve the sensitivity and specificity of <span class="disease" id="29151696-9-199-215">hepatic fibrosis</span> diagnosis in CHB when combine…	29151696	2017
Fibrosis, Liver	STAT1	6772	0.33	Biomarker	BEFREE	RPV ameliorates <span class="disease" id="31530714-11-16-30">liver fibrosis</span> through selective <span class="gene" id="31530714-11-49-54">STAT1</span>-dependent induction of apoptosis in HSC, which exert paracrinal effects in hepatocytes, thus promoting liver regeneration.	31530714	2019
Fibrosis, Liver	TGFB1	7040	0.4	Biomarker	BEFREE	Among cytokines, <span class="gene" id="17911416-2-17-50">transforming growth factor beta-1</span> (<span class="gene" id="17911416-2-52-61">TGF-beta1</span>) plays an important role in autoimmunity and <span class="disease" id="17911416-2-107-121">liver fibrosis</span> and a <span class="gene" id="17911416-2-128-137">TGF-beta1</span> receptor knockout mouse has been recently proposed as a model …	17911416	2007
Fibrosis, Liver	IL17RA	23765	0.02	Biomarker	BEFREE	Using cholestatic and hepatotoxic models of liver injury, we compared the development of <span class="disease" id="22687286-3-89-103">liver fibrosis</span> in wild-type mice with that of <span class="gene" id="22687286-3-135-142">IL-17RA</span>(-/-) mice and of bone marrow chimeric mice devoid of IL-17 signaling in immune and Kupffer cells (<span class="gene" id="22687286-3-241-248">IL-17RA</span…	22687286	2012
Fibrosis, Liver	GNAQ	2776	0.01	Biomarker	BEFREE	Our initial results demonstrated that the simulated <span class="gene" id="30529712-8-52-55">SWS</span> values increased with the progression of <span class="disease" id="30529712-8-97-111">liver fibrosis</span> (from 1.5 m/s [Fibrosis stage 1] to 4 m/s [Fibrosis stage 4]).	30529712	2019
Fibrosis, Liver	IGFBP7	3490	0.05	Biomarker	BEFREE	Furthermore, <span class="gene" id="28823370-9-13-21">IGFBPrP1</span> likely participates in <span class="disease" id="28823370-9-45-59">liver fibrosis</span> in a TGFβ1-depedent manner, and may act as an upstream regulatory factor of TGFβ1 in the Smad pathway.	28823370	2017
Fibrosis, Liver	TLR4	7099	0.1	Biomarker	BEFREE	The <span class="gene" id="29321784-5-4-8">TLR4</span> receptor inhibitor TAK242 reduced the extent of <span class="disease" id="29321784-5-57-71">liver fibrosis</span>.	29321784	2017
Fibrosis, Liver	MIR222	407007	0.03	Biomarker	BEFREE	The high sensitivity and specificity of <span class="gene" id="29932949-9-40-49">miRNA-222</span> and miRNA-221 in late-stage fibrosis indicate promising prognostic biomarkers for HCV-induced <span class="disease" id="29932949-9-144-158">liver fibrosis</span>.	29932949	2018
Fibrosis, Liver	EGFR	1956	0.07	Biomarker	BEFREE	These results indicate that among the different <span class="gene" id="18634036-13-48-52">EGFR</span> ligands, AR plays a specific role in <span class="disease" id="18634036-13-90-104">liver fibrosis</span>.	18634036	2008
Fibrosis, Liver	GPT	2875	0.1	AlteredExpression	BEFREE	Significant hepatic inflammation was found in 59.3% of these patients, and significant <span class="disease" id="22118698-7-87-103">hepatic fibrosis</span> was found in 62.1%, the latter being associated with hepatitis B e antigen status, <span class="gene" id="22118698-7-187-190">ALT</span> levels and serum HBV-DNA, but not with their age group or viral genotype.	22118698	2011
Fibrosis, Liver	MIR215	406997	0.3	Biomarker	CTD_human	Plasma microRNA profiles in rat models of hepatocellular injury, cholestasis, and steatosis.	22363424	2012
Fibrosis, Liver	FBL	2091	0.1	Biomarker	BEFREE	The Fibrosis-4 (<span class="gene" id="30940491-5-16-19">FIB</span>-4 score) was used to estimate extent of <span class="disease" id="30940491-5-60-74">liver fibrosis</span>.	30940491	2019
Fibrosis, Liver	XPR1	9213	0.08	Biomarker	BEFREE	Hepatoprotection of auraptene from peels of citrus fruits against thioacetamide-induced <span class="disease" id="29721568-0-88-104">hepatic fibrosis</span> in mice by activating farnesoid <span class="gene" id="29721568-0-137-147">X receptor</span>.	29721568	2018
Fibrosis, Liver	CCL4	6351	0.1	Biomarker	BEFREE	The <span class="gene" id="30720197-8-4-8">CCL4</span> model was used for the induction of <span class="disease" id="30720197-8-45-59">liver fibrosis</span>.	30720197	2019
Fibrosis, Liver	CCL4	6351	0.1	Biomarker	BEFREE	The present study investigated the effects of recombinant truncated transforming growth factor‑ß receptor II (rtTGFβRII) on EMT and <span class="disease" id="29115426-3-132-146">liver fibrosis</span> in a carbon tetrachloride (<span class="gene" id="29115426-3-174-178">CCl4</span>)‑induced rat model.	29115426	2018
Fibrosis, Liver	XPR1	9213	0.08	Biomarker	BEFREE	A farnesoid <span class="gene" id="15860571-0-12-22">x receptor</span>-small heterodimer partner regulatory cascade modulates tissue metalloproteinase inhibitor-1 and matrix metalloprotease expression in hepatic stellate cells and promotes resolution of <span class="disease" id="15860571-0-206-220">liver fibrosis</span>.	15860571	2005
Fibrosis, Liver	SERPINH1	871	0.36	Biomarker	CTD_human	Precision-cut liver slices as a model for the early onset of liver fibrosis to test antifibrotic drugs.	24321339	2014
Fibrosis, Liver	NOTCH3	4854	0.01	AlteredExpression	BEFREE	Further study revealed that Tβ4 attenuates <span class="disease" id="28965947-6-43-57">liver fibrosis</span> through inhibition of the Notch signaling, as Tβ4 significantly reduces the expression of Notch2 and <span class="gene" id="28965947-6-159-166">Notch 3</span> that were increased in hepatic liver.	28965947	2017
Fibrosis, Liver	CCL4L1	388372	0.1	Biomarker	BEFREE	As reversible deacetylation of histone proteins modulate gene expression, we examined the effect of valproic acid (VPA) as selective histone deacetylase inhibitor on <span class="gene" id="29601129-2-166-171">CCl-4</span> induced <span class="disease" id="29601129-2-180-194">liver fibrosis</span>.	29601129	2018
Fibrosis, Liver	SMAD2	4087	0.1	Biomarker	BEFREE	Taken together, IDA exhibits potent effects against liver fibrosis via Akt-Nrf2-<span class="gene" id="28423499-7-80-85">Smad2</span>/3 signaling pathway, which suggests that specifically targeting I2R may be a potentially useful therapeutic strategy for <span class="disease" id="28423499-7-207-221">liver fibrosis</span>.	28423499	2017
Fibrosis, Liver	IL17RA	23765	0.02	Biomarker	BEFREE	In experimental carbon tetrachloride-induced <span class="disease" id="23842754-5-45-59">liver fibrosis</span> of <span class="gene" id="23842754-5-63-70">IL-17RA</span>-deficient mice, we observe reduced neutrophil influx, proinflammatory cytokines, hepatocellular necrosis, inflammation, and fibrosis as compared with control C57BL/6 mice.	23842754	2013
Fibrosis, Liver	TLR4	7099	0.1	Biomarker	BEFREE	While studies in animal models have linked Toll-like receptor (TLR) 4 signaling to the pathophysiology of ischemia/reperfusion (IR) injury and <span class="disease" id="20400193-1-143-157">liver fibrosis</span>, the relevance of <span class="gene" id="20400193-1-176-180">TLR4</span> activation after human liver transplantation is unknown.	20400193	2010
Fibrosis, Liver	SRY	6736	0.01	AlteredExpression	BEFREE	The transcription factor <span class="gene" id="30559459-3-25-49">Sex determining region Y</span> box 9 (SOX9) is actively involved in scar formation and its prevalence in patients with <span class="disease" id="30559459-3-138-152">liver fibrosis</span> predicts progression.	30559459	2018
Fibrosis, Liver	MAP1S	55201	0.03	AlteredExpression	BEFREE	Recent studies have reported that oral administration of SPD protects against <span class="disease" id="30873635-2-78-92">liver fibrosis</span> and hepatocarcinogenesis through activation of <span class="gene" id="30873635-2-140-173">microtubule associated protein 1S</span> (<span class="gene" id="30873635-2-175-180">MAP1S</span>)-mediated autophagy.	30873635	2019
Fibrosis, Liver	MIRLET7B	406884	0.02	AlteredExpression	BEFREE	Furthermore, Lin28B deficiency increased the expression of let-7a/<span class="gene" id="28536261-7-66-72">let-7b</span> as well as reduced HSC activation and <span class="disease" id="28536261-7-111-125">liver fibrosis</span> in mice with alcoholic liver injury.	28536261	2017
Fibrosis, Liver	KLF4	9314	0.01	AlteredExpression	BEFREE	Forced <span class="gene" id="28091538-7-7-11">KLF4</span> expression led to a reduction of α-SMA and COL-I expression in HSCs. miR-145 promotes HSC activation and <span class="disease" id="28091538-7-117-131">liver fibrosis</span> by targeting KLF4.	28091538	2017
Fibrosis, Liver	CTNNB1	1499	0.5	Biomarker	BEFREE	Notably, SNHG7 could enhance Wnt/<span class="gene" id="31272073-9-33-42">β-catenin</span> pathway activation to contribute to <span class="disease" id="31272073-9-79-93">liver fibrosis</span>, with an increase in T cell factor (TCF) activity and a reduction in P-<span class="gene" id="31272073-9-165-174">β-catenin</span> level.	31272073	2019
Fibrosis, Liver	NDRG2	57447	0.03	Biomarker	BEFREE	In conclusion, the present findings indicate that the modulation of <span class="gene" id="22110735-8-68-73">NDRG2</span> is a promising strategy for the treatment of <span class="disease" id="22110735-8-119-133">liver fibrosis</span>.	22110735	2011
Fibrosis, Liver	GPT	2875	0.1	AlteredExpression	BEFREE	PNPLA3 G was also associated with increased levels of <span class="gene" id="30743004-8-54-57">ALT</span>, except in participants with Dominican and South American backgrounds, and with <span class="disease" id="30743004-8-138-152">liver fibrosis</span>.	30743004	2019
Fibrosis, Liver	IFNG	3458	0.1	AlteredExpression	BEFREE	I-BET151 decreased the non-alcoholic fatty liver disease activity score (NAS), a clinical endpoint for assessing the severity of NASH, as well as progression of <span class="disease" id="30467325-5-161-175">liver fibrosis</span> and <span class="gene" id="30467325-5-180-192">interferon-γ</span> expression.	30467325	2018
Fibrosis, Liver	MST1	4485	0.1	Biomarker	HPO
Fibrosis, Liver	GGTLC1	92086	0.08	Biomarker	BEFREE	Aspartate aminotransferase to platelet ratio index, FIB-4 and <span class="gene" id="28222249-10-62-91">gamma-glutamyl transpeptidase</span> to platelet ratio had good diagnostic properties to detect <span class="disease" id="28222249-10-151-165">liver fibrosis</span> and cirrhosis in patients with chronic hepatitis B in East Africa.	28222249	2017
Fibrosis, Liver	PNPLA3	80339	0.1	GeneticVariation	BEFREE	Homozygosity for the patatin-like phospholipase-3/<span class="gene" id="20373368-0-50-61">adiponutrin</span> <span class="variant" dbSNP="rs738409" genes_norm="80339">I148M</span> polymorphism influences <span class="disease" id="20373368-0-92-106">liver fibrosis</span> in patients with nonalcoholic fatty liver disease.	20373368	2010
Fibrosis, Liver	TGFBR2	7048	0.06	Biomarker	BEFREE	In conclusion, the results of the present study revealed that miR‑219 may regulate pro‑fibrotic markers by directly targeting the <span class="gene" id="30592264-8-130-136">TGFBR2</span> gene and the miR‑219/TGFBR2 signaling pathway may be a potential therapeutic target for <span class="disease" id="30592264-8-225-239">liver fibrosis</span>.	30592264	2019
Fibrosis, Liver	ADIPOQ	9370	0.1	Biomarker	BEFREE	<span class="gene" id="21539538-2-0-11">Adiponectin</span>, an adipocyte-derived insulin-sensitizing hormone, might play a protective role against <span class="disease" id="21539538-2-100-116">hepatic fibrosis</span>.	21539538	2011
Fibrosis, Liver	IL1B	3553	0.07	AlteredExpression	BEFREE	However, NLRP6&lt;sup&gt;-&lt;/sup&gt;&lt;sup&gt;/&lt;/sup&gt;&lt;sup&gt;-&lt;/sup&gt; mice showed more severe liver damage and <span class="disease" id="31301646-9-92-106">liver fibrosis</span> after transplantation together with higher level of phosphorylated Iκbα, phosphorylated p38-MAPK, Pro-caspase-1, p20 expression as well as <span class="gene" id="31301646-9-246-251">IL-1β</span>, IL-18, I…	31301646	2019
Fibrosis, Liver	IL13	3596	0.06	Biomarker	BEFREE	The interleukin-33/<span class="gene" id="31053540-1-19-33">interleukin-13</span> pathway is involved in the immunopathology of <span class="disease" id="31053540-1-80-94">liver fibrosis</span> and recently characterized group 2 innate lymphoid cells (ILC2) were identified as profibrotic immune cells in the liver of mouse models.	31053540	2020
Fibrosis, Liver	MOK	5891	0.01	Biomarker	BEFREE	In contrast to rhS100A6, recombinant human and soluble receptor for advanced glycation end products (sRAGE), a natural antagonist of the S100/<span class="gene" id="29800549-7-142-146">RAGE</span> pathway, was found to have a preventative effect on <span class="disease" id="29800549-7-199-213">liver fibrosis</span> in CCl&lt;sub&gt;4&lt;/sub&gt;-induced mice.	29800549	2018
Fibrosis, Liver	PIK3CA	5290	0.1	Biomarker	BEFREE	Our research primarily focused on the effects of tanshinol on activation and apoptosis of HSC and further investigated <span class="gene" id="28371611-3-119-123">PI3K</span>/AKT/mTOR/p70S6K1 signaling pathways' participation in the pathogenesis of <span class="disease" id="28371611-3-198-214">hepatic fibrosis</span> in carbon tetrachloride (CCl4)-induced <span class="disease" id="28371611-3-254-2…	28371611	2017
Fibrosis, Liver	FGF4	2249	0.01	Biomarker	BEFREE	ADSCs were engineered to overexpress miRNA-181-5p (miR-181-5p-ADSCs) to selectively home exosomes to mouse hepatic stellate (<span class="gene" id="28382720-4-125-128">HST</span>-T6) cells or a CCl4-induced <span class="disease" id="28382720-4-157-171">liver fibrosis</span> murine model and compared with non-targeting control Caenorhabditis elegans miR-67 (cel-miR-67)-ADSCs.	28382720	2017
Fibrosis, Liver	FGF7	2252	0.32	Biomarker	CTD_human	This study was designed to characterize a putative role of <span class="gene" id="17692400-3-59-62">KGF</span> in observed histomorphological changes in both, human and experimental <span class="disease" id="17692400-3-134-148">liver fibrosis</span>.	17692400	2007
Fibrosis, Liver	MIR200C	406985	0.02	Biomarker	BEFREE	So <span class="gene" id="28691020-9-3-11">miR-200c</span> can be a potential marker for HSCs activation and <span class="disease" id="28691020-9-62-76">liver fibrosis</span> progression, as well as a potential target to attenuate <span class="disease" id="28691020-9-133-147">liver fibrosis</span>.	28691020	2017
Fibrosis, Liver	TGFB1	7040	0.4	Biomarker	BEFREE	The TGF-β1/Smad3 (Transforming growth factor-β1/Smad3) pathway were significantly augmented in CC14 induced mice compared with normal control, whereas inhibitor of TGF-β1 (SB431542) significantly attenuated <span class="disease" id="29957876-5-207-221">liver fibrosis</span> and <span class="gene" id="29957876-5-226-232">TGF-β1</span>/Smad3 activation.	29957876	2018
Fibrosis, Liver	FBL	2091	0.1	Biomarker	BEFREE	The aim was to evaluate ElastPQ reproducibility and its accuracy in staging of <span class="disease" id="29727382-2-79-93">liver fibrosis</span> in hepatitis C virus (HCV) patients in comparison with transient elastography (TE) and fibrosis scores [<span class="gene" id="29727382-2-198-201">FIB</span>-4 and aspartate aminotransferase-to-platelet ratio index (APRI)] using liver biopsy as a referen…	29727382	2018
Fibrosis, Liver	PLA2G1B	5319	0.02	Biomarker	BEFREE	Molecular characterization of a novel Clonorchis sinensis secretory <span class="gene" id="19463858-0-68-85">phospholipase A(2</span>) and investigation of its potential contribution to <span class="disease" id="19463858-0-138-154">hepatic fibrosis</span>.	19463858	2009
Fibrosis, Liver	FBL	2091	0.1	Biomarker	BEFREE	The accuracy of APRI/<span class="gene" id="27875352-13-21-24">FIB</span>-4 for identifying <span class="disease" id="27875352-13-43-57">liver fibrosis</span> in HCV-infected Alaska Native persons is similar to that reported in other populations and could help prioritize patients for treatment living in areas without access to liver biopsy.	27875352	2018
Fibrosis, Liver	ALDH2	217	0.03	GeneticVariation	BEFREE	No differences were observed between GSTT1 and <span class="gene" id="17659824-9-47-52">ALDH2</span> genotypes and <span class="disease" id="17659824-9-67-81">liver fibrosis</span>.	17659824	2007
Fibrosis, Liver	LUM	4060	0.32	Biomarker	BEFREE	We find increased core fucosylation of 5 glycopeptides at the stage of <span class="disease" id="29427759-5-71-85">liver fibrosis</span> (i.e., N630 of serotransferrin, N107 of alpha-1-antitrypsin, N253 of plasma protease C1 inhibitor, N397 of ceruloplasmin, and N86 of vitronectin), increase of additional 6 glycopeptides at the stage of cirrhosis (i.e., N138 and N762 of ceruloplasmin, N354 of clu…	29427759	2018
Fibrosis, Liver	ACTB	60	0.1	Biomarker	BEFREE	Moreover, Oroxylin A treatment remarkably inhibited extracellular matrix (ECM) deposition, and significantly down-regulated the mRNA and protein expression of liver fibrosis markers including α1(I)collagen, fibronectin, alpha-smooth muscle actin (<span class="gene" id="29414645-7-247-252">α-SMA</span>), PDGF-βR, and TGF-βR1 in CCl&lt;sub&gt;4&lt;/sub&gt;-induced murine model of <span class="disea…	29414645	2018
Fibrosis, Liver	RXRA	6256	0.01	AlteredExpression	BEFREE	We found that the miR-34a-dependent down-regulation of <span class="gene" id="24832862-7-55-59">RXRα</span> decreases the induction of CYP26 and the transactivity of CYP3A4. miR-34a has been reported to be up-regulated by p53, which has an ability to promote <span class="disease" id="24832862-7-211-225">liver fibrosis</span>.	24832862	2014
Fibrosis, Liver	HPSE	10855	0.01	Biomarker	BEFREE	<span class="gene" id="29097791-9-0-4">HPSE</span> seems to play a key role in the macrophage-mediated activation of hepatic stellate cells (HSCs), thus suggesting that <span class="gene" id="29097791-9-123-127">HPSE</span> targeting could be a new therapeutic option in the treatment of <span class="disease" id="29097791-9-192-206">liver fibrosis</span>.	29097791	2017
Fibrosis, Liver	MIR122	406906	0.1	Biomarker	BEFREE	Further experiments indicated that <span class="gene" id="29054053-8-35-42">miR-122</span> inhibited leptin-induced <span class="disease" id="29054053-8-68-82">liver fibrosis</span> in leptin-deficient mouse model.	29054053	2017
Fibrosis, Liver	AGT	183	0.37	Biomarker	BEFREE	<span class="gene" id="28798388-1-0-14">Angiotensin II</span> (Ang II) promotes <span class="disease" id="28798388-1-33-49">hepatic fibrosis</span> by increasing extracellular matrix (ECM) synthesis.	28798388	2017
Fibrosis, Liver	MIR145	406937	0.04	Biomarker	BEFREE	Taken together, our results describe a novel <span class="gene" id="30479019-9-45-52">miR-145</span>-ZEB2-p53 regulatory line might participate in the senescence of activated HSCs and might carry potential therapeutic targets for restraining <span class="disease" id="30479019-9-194-208">liver fibrosis</span>.	30479019	2019
Fibrosis, Liver	TGFB1	7040	0.4	Biomarker	BEFREE	In conclusion, our results demonstrate that MFA attenuated <span class="disease" id="30543783-12-59-73">liver fibrosis</span> and hepatic stellate cell activation by inhibiting the <span class="gene" id="30543783-12-129-135">TGF-β1</span>/Smad and NOX4/ROS signalling pathways.	30543783	2019
Fibrosis, Liver	GLI2	2736	0.01	AlteredExpression	BEFREE	However, administration of Gant61 decreased <span class="disease" id="31816328-9-44-58">liver fibrosis</span> by reduction in HSC number, down-regulation of mRNA and protein expression of Hh components (Smo, Gli1 and <span class="gene" id="31816328-9-166-170">Gli2</span>), and cell-cycle arrest of HSCs.	31816328	2020
Fibrosis, Liver	ITIH4	3700	0.01	Biomarker	BEFREE	CRT was assessed by <span class="gene" id="29324755-4-20-25">gp120</span> sequencing on plasma RNA and geno2pheno algorithm (10% false positive rate) or by Trofile.<span class="disease" id="29324755-4-116-118">LF</span> was assessed by means of FIB-4.	29324755	2018
Fibrosis, Liver	MMP9	4318	0.1	Biomarker	BEFREE	Application of <span class="gene" id="16507762-9-15-20">MMP-9</span> mutants as TIMP-1 scavengers may provide a new therapeutic strategy for <span class="disease" id="16507762-9-93-109">hepatic fibrosis</span>.	16507762	2006
Fibrosis, Liver	IL32	9235	0.01	Biomarker	BEFREE	However, the role of <span class="gene" id="27302771-7-21-26">IL-32</span> in the pathogenesis of <span class="disease" id="27302771-7-50-64">liver fibrosis</span> is not thoroughly clear.	27302771	2016
Fibrosis, Liver	ADIPOQ	9370	0.1	AlteredExpression	BEFREE	<span class="gene" id="27083512-2-0-11">Adiponectin</span> has antifibrogenic activity protecting from <span class="disease" id="27083512-2-56-70">liver fibrosis</span>, which is mainly driven by activated hepatic stellate cells (HSC).	27083512	2017
Fibrosis, Liver	HTRA2	27429	0.01	GeneticVariation	BEFREE	Moreover, we found that motor neuron degeneration 2-mutant mice harboring the missense mutation <span class="variant" dbSNP="NA" genes_norm="NA">Ser276Cys</span> in the protease domain of <span class="gene" id="31547195-9-132-137">HtrA2</span>/Omi displayed altered mitochondrial morphology and function, which increased oxidative stress and promoted <span class="disease" id="31547195-9-245-259">li…	31547195	2019
Fibrosis, Liver	MLYCD	23417	0.01	Biomarker	BEFREE	Mice fed a <span class="gene" id="29278707-14-11-14">MCD</span> diet demonstrated increased steatohepatitis and <span class="disease" id="29278707-14-63-77">liver fibrosis</span> compared to that of mice fed control diet.	29278707	2018
Fibrosis, Liver	HAVCR2	84868	0.02	Biomarker	BEFREE	Remarkably, <span class="gene" id="29735977-5-12-17">Tim-3</span> knockout (KO) significantly accelerated MCD-induced liver steatosis, displaying higher serum ALT, larger hepatic vacuolation, more liver lipid deposition, and more severe <span class="disease" id="29735977-5-189-203">liver fibrosis</span>.	29735977	2019
Fibrosis, Liver	LOXL2	4017	0.03	AlteredExpression	BEFREE	We, for the first time, report the role of WFA in modulating the expression of <span class="gene" id="31336025-11-79-84">LOXL2</span> and Snail1 in addition to vimentin inhibition and regulation of NFκB signaling for the treatment of <span class="disease" id="31336025-11-185-199">liver fibrosis</span>.	31336025	2019
Fibrosis, Liver	CD274	29126	0.01	Biomarker	BEFREE	However, in patients with long-lasting PI, anti-<span class="gene" id="29093082-10-48-53">PD-L1</span>, in addition to the combination of IL-7 and 4-1BBL, was necessary to reestablish T cell proliferation in individuals with slowly progressing <span class="disease" id="29093082-10-195-209">liver fibrosis</span> (slow fibrosers) but had <span class="negexp">no effect</span> in rapid fibrosers.	29093082	2018
Fibrosis, Liver	GLI3	2737	0.03	Biomarker	BEFREE	These results suggested that miR-125b might be protective against <span class="disease" id="31548167-13-66-80">liver fibrosis</span> via regulating <span class="gene" id="31548167-13-96-100">Gli3</span> and it might be a promising target in the development of novel therapies to treat pathological fibrotic disorders.	31548167	2020
Fibrosis, Liver	FBLN5	10516	0.01	AlteredExpression	BEFREE	We identified <span class="gene" id="25807371-8-14-23">fibulin-5</span> (<span class="gene" id="25807371-8-25-30">FBLN5</span>) as a novel protein expressed in relation to <span class="disease" id="25807371-8-76-92">hepatic fibrosis</span>.	25807371	2015
Fibrosis, Liver	CAPN2	824	0.01	AlteredExpression	BEFREE	Moreover, <span class="gene" id="31680308-4-10-15">CAPN2</span> protein expression, level of <span class="disease" id="31680308-4-45-61">hepatic fibrosis</span>, CAPN2 messenger RNA level, and protein levels of <span class="gene" id="31680308-4-112-117">CAPN2</span>, a-SAM, COL3A1, COL1A1, and MAPK1 were determined using Immunohistochemistry (IHC), hematoxylin and eosin, RT-qPCR, and western blot…	31680308	2020
Fibrosis, Liver	MIR23A	407010	0.02	Biomarker	BEFREE	Therefore, lncRNA GAS5/<span class="gene" id="30735452-8-23-30">miR-23a</span> may bring molecular targets for <span class="disease" id="30735452-8-63-79">hepatic fibrosis</span> therapy.	30735452	2019
Fibrosis, Liver	PSMD7	5713	0.01	Biomarker	BEFREE	These data suggest that <span class="gene" id="28325896-8-24-29">Sjp40</span> might inhibit HSCs activation by promoting cellular senescence via SKP2/P27 signaling pathway, which put forward novel mechanism in the treatment of <span class="disease" id="28325896-8-179-193">liver fibrosis</span>.	28325896	2017
Fibrosis, Liver	FN1	2335	0.1	Biomarker	BEFREE	<span class="disease" id="28602220-6-0-14">Liver fibrosis</span> was evaluated by Sirius Red staining and quantitative polymerase chain reaction (qPCR) for genes associated with <span class="disease" id="28602220-6-128-142">liver fibrosis</span>, such as <span class="gene" id="28602220-6-152-165">fibronectin 1</span>, collagen type 1 alpha 1, transforming growth factor-β1 (TGF-β1), and α-smooth m…	28602220	2017
Fibrosis, Liver	BRD1	23774	0.01	Biomarker	BEFREE	Characteristic features of <span class="disease" id="30632134-4-27-41">liver fibrosis</span> in 10% fructose-fed rats and EMT in 5 mM fructose-exposed <span class="gene" id="30632134-4-100-103">BRL</span>-3A cells with or without pterostilbene and the change of miR-34a/Sirt1/p53 and transforming growth factor-β1 (TGF-β1)/Smads signalling were examined.	30632134	2019
Fibrosis, Liver	MPRIP	23164	0.01	Biomarker	BEFREE	In conclusion, our findings suggest that <span class="gene" id="31295018-9-41-45">RIP3</span> plays a crucial proinflammatory role in <span class="disease" id="31295018-9-86-100">liver fibrosis</span> by regulating the ROCK1-TLR4-NF-κB signaling pathway in macrophages and therefore may be a potential therapeutic target for immune-mediated <span class="disease" id="31295018-9-241-255">liver fibros…	31295018	2019
Fibrosis, Liver	NFE2L2	4780	0.4	AlteredExpression	BEFREE	Effects of blueberry on <span class="disease" id="20518088-0-24-40">hepatic fibrosis</span> and transcription factor <span class="gene" id="20518088-0-66-70">Nrf2</span> in rats.	20518088	2010
Fibrosis, Liver	LGALS3BP	3959	0.4	Biomarker	BEFREE	This study aimed to assess the association between the serum glycobiomarker Wisteria floribunda agglutinin-positive <span class="gene" id="29491234-1-116-137">Mac-2 binding protein</span> (WFA&lt;sup&gt;+&lt;/sup&gt;-<span class="gene" id="29491234-1-155-159">M2BP</span>) for <span class="disease" id="29491234-1-165-179">liver fibrosis</span> and outcomes and carcinogenesis of hepatocellular carc…	29491234	2018
Fibrosis, Liver	YY1	7528	0.01	Biomarker	BEFREE	This protective effect of <span class="gene" id="31084931-5-26-29">YY1</span> ablation on <span class="disease" id="31084931-5-42-56">liver fibrosis</span> was accompanied with reduced expression of profibrogenic genes and ECM proteins, including TNF-α, TGF-β, PDGF, IL-6, α-SMA and Col1α1 in liver tissues from <span class="gene" id="31084931-5-213-216">YY1</span> mutant mice.	31084931	2019
Fibrosis, Liver	ST2	6761	0.02	Biomarker	BEFREE	We explored the usefulness of four novel biomarkers, enhanced liver fibrosis (ELF), glycosylation isomer of Mac-2 binding protein (M2BPGi), galectin-3, and soluble <span class="gene" id="29611383-2-164-195">suppression of tumorigenicity 2</span> (<span class="gene" id="29611383-2-197-201">sST2</span>), in association with <span class="disease" id="29611383-2-224-238">liver fibrosis</span>.	29611383	2018
Fibrosis, Liver	TGFB1	7040	0.4	Biomarker	BEFREE	Furthermore, IGFBPrP1 likely participates in <span class="disease" id="28823370-9-45-59">liver fibrosis</span> in a TGFβ1-depedent manner, and may act as an upstream regulatory factor of <span class="gene" id="28823370-9-136-141">TGFβ1</span> in the Smad pathway.	28823370	2017
Fibrosis, Liver	TGFB1	7040	0.4	Biomarker	BEFREE	A variant in the MICA gene is associated with <span class="disease" id="30723271-0-46-60">liver fibrosis</span> progression in chronic hepatitis C through <span class="gene" id="30723271-0-104-110">TGF-β1</span> dependent mechanisms.	30723271	2019
Fibrosis, Liver	PIK3CB	5291	0.1	Biomarker	BEFREE	This review summarizes three upstream pathways of mTOR: the phosphoinositide 3-kinase (<span class="gene" id="31835352-5-87-91">PI3K</span>)/protein kinase (AKT) signaling pathway, the adenosine monophosphate-activated protein kinase (AMPK) signaling pathway, and the rat sarcoma (Ras)/rapidly accelerated fibrosarcoma (Raf)/mitogen-extracellular activated protein kinase kinase (MEK)/ extracellular…	31835352	2019
Fibrosis, Liver	HGF	3082	0.4	AlteredExpression	BEFREE	Taken together, we first reported on the sequence of <span class="gene" id="28837849-6-53-56">HGF</span> from guinea pig and determined the anti-fibrotic activity of gmNK1 in <span class="disease" id="28837849-6-127-143">hepatic fibrosis</span>, which will be helpful for investigations into the biological roles of gHGF in this important animal model.	28837849	2018
Fibrosis, Liver	JAG1	182	0.02	AlteredExpression	BEFREE	Among the identified prioritized <span class="disease" id="30920297-14-33-47">liver fibrosis</span>-specific targets, THBS2 protein was confirmed to be enhanced in <span class="disease" id="30920297-14-112-126">liver fibrosis</span> rodent models, which could promote hepatic stellate cell (HSC) activation and proliferation and facilitate NOTCH1/<span class="gene" id="30920297-14-241-245">JAG1</sp…	30920297	2019
Fibrosis, Liver	GPT	2875	0.1	AlteredExpression	BEFREE	Both SCG (3.6 and 1.8 g/kg) and UDCA significantly ameliorated the <span class="disease" id="26688180-7-67-81">liver fibrosis</span> induced by porcine serum as indicated by retarding the serum levels increasing of <span class="gene" id="26688180-7-164-167">ALT</span>, AST, TBIL, HA, LN and IVC and preventing the serum level reducing of ALB compared with the model group (all P&lt;0.01).	26688180	2018
Fibrosis, Liver	SRR	63826	0.01	GeneticVariation	BEFREE	L/H30&lt;sub&gt;min&lt;/sub&gt; increased with the upgrading of <span class="disease" id="28327434-8-52-66">liver fibrosis</span> and the differences between each pair of groups were statistically significant (p 30 min in the 8-week group was similar to that in the 6-week group (p &gt; 0.05), but was significantly higher than that in the <span class="gene" id="28327434-8-274-277">SRR</span> group…	28327434	2017
Fibrosis, Liver	TGFB1	7040	0.4	AlteredExpression	BEFREE	The gradual increase of CTGF and <span class="gene" id="26909983-9-33-39">TGF-β1</span> expression levels in liver tissue is associated with <span class="disease" id="26909983-9-93-107">liver fibrosis</span>.	26909983	2016
Fibrosis, Liver	SLC17A5	26503	0.1	Biomarker	BEFREE	Non-cirrhotic state of 53% was determined by clinical judgment (imaging, <span class="gene" id="28765697-6-73-76">AST</span>, platelet count) and 47% had documented <span class="disease" id="28765697-6-117-131">liver fibrosis</span> testing (biopsy, vibration-controlled transient elastography, serum biomarkers).Overall SVR12 was 96%.	28765697	2017
Fibrosis, Liver	TLR4	7099	0.1	Biomarker	BEFREE	ACAT1-deficient and wild-type mice, or <span class="gene" id="24657401-4-39-59">Toll-like receptor 4</span> (<span class="gene" id="24657401-4-61-65">TLR4</span>)(-/-)ACAT1(+/+) and <span class="gene" id="24657401-4-86-90">TLR4</span>(-/-)ACAT1(-/-) mice were subjected to bile duct ligation (BDL) for 3 weeks or were given carbon tetrachloride (CCl4) for 4 weeks to induce <span class="disease" id=…	24657401	2014
Fibrosis, Liver	CCN2	1490	0.4	Biomarker	BEFREE	Taken together, our results provide evidence for the role of HPCs in <span class="disease" id="23727026-6-69-83">liver fibrosis</span> and suggest that the production of <span class="gene" id="23727026-6-119-123">CTGF</span> by TGF-β activated MAPK signaling in HPCs may be a therapeutic target of <span class="disease" id="23727026-6-197-211">liver fibrosis</span>.	23727026	2013
Fibrosis, Liver	FBL	2091	0.1	GeneticVariation	BEFREE	DQB1*0301 was associated with low baseline HCV load (β = -.4; 95% confidence interval [CI], -.6 to -.3; P &lt; .00001), as well as with low odds of <span class="gene" id="21606539-4-145-148">FIB</span>-4-defined (odds ratio [OR], .5; 95% CI, .2-.9; P = .02) and APRI-defined <span class="disease" id="21606539-4-222-236">liver fibrosis</span> (OR, .5; 95% CI, .3-1.0; P = .06) at baseline and/or dur…	21606539	2011
Fibrosis, Liver	NFE2L2	4780	0.4	Biomarker	BEFREE	The aim of the present study was to investigate the effect of XCHT on <span class="disease" id="29078262-4-70-84">liver fibrosis</span> and focuse on the <span class="gene" id="29078262-4-103-107">Nrf2</span> pathway in the protection of XCHT against CCl&lt;sub&gt;4&lt;/sub&gt;-induced oxidative stress.	29078262	2017
Fibrosis, Liver	GNMT	27232	0.03	AlteredExpression	BEFREE	In this work, we aim to study the regulation of <span class="gene" id="30237481-6-48-52">GNMT</span> by microRNAs during <span class="disease" id="30237481-6-73-87">liver fibrosis</span> and cirrhosis.	30237481	2018
Fibrosis, Liver	LOC102724197	102724197	0.08	Biomarker	BEFREE	The diagnostic performance of five common non-invasive fibrosis tests for <span class="disease" id="30397608-4-74-88">liver fibrosis</span> (stages S2-4), including the aspartate aminotransferase (AST)-to-platelet (PLT) ratio index (APRI), fibrosis index based on 4 factors (FIB-4), King's score, Forns index and <span class="gene" id="30397608-4-262-291">gamma-glutamyl transpeptidase</span> (GGT)-…	30397608	2018
Fibrosis, Liver	MERTK	10461	0.05	Biomarker	BEFREE	We now show that holo- or myeloid-specific <span class="gene" id="31839486-4-43-48">Mertk</span> targeting in NASH mice decreases <span class="disease" id="31839486-4-82-96">liver fibrosis</span>, congruent with the human genetic data.	31839486	2020
Fibrosis, Liver	ACE	1636	0.1	GeneticVariation	BEFREE	Our aim was to study the frequency of <span class="gene" id="21546048-2-38-43">ACE I</span>/D polymorphism in chronic hepatitis C virus (HCV) infection and its association with <span class="disease" id="21546048-2-129-143">liver fibrosis</span> and response to treatment.	21546048	2011
Fibrosis, Liver	TIMP1	7076	0.1	AlteredExpression	BEFREE	Transplantation of FGF21_ADSCs significantly improved <span class="disease" id="30019838-4-54-68">liver fibrosis</span> by decreasing serum hyaluronic acid and reducing the expression of fibrosis-related factors such as α-smooth muscle actin (α-SMA), collagen and tissue inhibitor of metalloproteinase-1 (<span class="gene" id="30019838-4-254-260">TIMP-1</span>) compared with the Empty_ADSCs by inh…	30019838	2018
Fibrosis, Liver	SMN2	6607	0.1	Biomarker	BEFREE	H&E, IHC for α-<span class="gene" id="30114422-4-15-18">SMA</span> and reticulin stainings of liver demonstrated that collagen amassing and <span class="disease" id="30114422-4-92-94">HF</span> were concurrent.	30114422	2018
Fibrosis, Liver	SKP2	6502	0.02	Biomarker	BEFREE	Moreover, the frequency of C2 allele of cytochrome <span class="gene" id="9211568-9-51-54">P45</span> 02E1 was found to be higher in patients with nonfibrotic alcoholic liver disease than in patients with severe <span class="disease" id="9211568-9-165-181">hepatic fibrosis</span> or liver cirrhosis.	9211568	1997
Fibrosis, Liver	AIMP2	7965	0.03	Biomarker	BEFREE	These results demonstrate that astragaloside IV inhibits HSC activation by inhibiting generation of oxidative stress and associated <span class="gene" id="23459070-8-132-135">p38</span> MAPK activation and provide novel insights into the mechanisms of astragaloside IV as an antifibrogenic candidate in the prevention and treatment of <span class="disease" id="23459070-8-285-299">liver fibrosis</sp…	23459070	2013
Fibrosis, Liver	CCL4	6351	0.1	Biomarker	BEFREE	Finally, we confirmed an important role of the inflammasome in experimental <span class="disease" id="19359429-8-76-90">liver fibrosis</span> by the injection of carbon tetrachloride (<span class="gene" id="19359429-8-133-138">CCl(4</span>)) or thioacetamide (TAA) in wild-type mice and mice lacking components of the inflammasome.	19359429	2009
Fibrosis, Liver	GGTLC5P	653590	0.04	Biomarker	BEFREE	Following a univariate logistic regression analysis, multiple logistic regression analysis indicated that aspartate transaminase (AST) (AUROC = 0.852, cut-off value = 22.5 U/L) serves as an independent predictor of notable liver inflammation, while platelet (PLT) count (AUROC = 0.905, cut-off value = 171.5 ×10&lt;sup&gt;9&lt;/sup&gt;/mL) and gamma-glutamyl transpeptidase (<span class="gene" id="2…	28487618	2017
Fibrosis, Liver	NT5E	4907	0.03	Biomarker	BEFREE	<span class="disease" id="21424267-3-0-14">Liver fibrosis</span> can be considered as a dynamic and integrated cellular response to chronic liver injury and the activation of hepatic stellate cells (HSCs) plays a role in the fibrogenic process. eNT/<span class="gene" id="21424267-3-199-203">CD73</span> and adenosine are reported to play an important role in <span class="disease" id="21424267-3-26…	21424267	2011
Fibrosis, Liver	CASP3	836	0.04	Biomarker	BEFREE	In NASH mice, after 3weeks of treatment, BID protein was reduced to 10% and this was associated with an improvement in <span class="disease" id="26555271-9-119-133">liver fibrosis</span> and inflammation associated with a marked reduction in TUNEL positive cells, <span class="gene" id="26555271-9-211-220">caspase 3</span> activation, and a reduction in mitochondrial BAX and BAK.	26555271	2016
Fibrosis, Liver	CCL4	6351	0.1	Biomarker	BEFREE	The infused 5 × 10(5) P2 cells significantly improved <span class="disease" id="24104560-6-54-68">liver fibrosis</span> in the nonobese diabetic/severe combined immunodeficient (NOD-SCID) mouse carbon tetrachloride (<span class="gene" id="24104560-6-165-169">CCl4</span>) liver cirrhosis model and induced the expression of matrix metalloproteinase (MMP)-9 and suppressed expressions of alpha smooth…	24104560	2013
Fibrosis, Liver	PEMT	10400	0.3	Biomarker	CTD_human	AhR and SHP regulate phosphatidylcholine and S-adenosylmethionine levels in the one-carbon cycle.	29416063	2018
Fibrosis, Liver	MSC	9242	0.04	Biomarker	BEFREE	Intravenous BM-<span class="gene" id="30114694-11-15-18">MSC</span> injection was an efficient and appropriate route for BM-<span class="gene" id="30114694-11-75-78">MSC</span> transplantation for the management of <span class="disease" id="30114694-11-117-131">liver fibrosis</span>.	30114694	2018
Fibrosis, Liver	GADD45G	10912	0.01	Biomarker	BEFREE	Our findings strongly suggest that inhibition of Hh pathway may help in the development of new strategies for <span class="gene" id="31756458-9-110-115">Cr(VI</span>)-associated <span class="disease" id="31756458-9-128-142">liver fibrosis</span>.	31756458	2020
Fibrosis, Liver	HMGB1	3146	0.1	Biomarker	BEFREE	Here, we first documented an enrichment of peripheral and intrahepatic HMGB1 signal in hepatitis B virus (HBV)-related <span class="disease" id="29907694-3-119-133">liver fibrosis</span> progression, and presented a direct evidence of anatomic proximity of <span class="gene" id="29907694-3-204-209">HMGB1</span> with a-SMA (a marker for HSCs activation) in cirrhotic liver specimens.	29907694	2018
Fibrosis, Liver	STARD13	90627	0.01	Biomarker	BEFREE	Therefore, our findings identify a miR-125b-<span class="gene" id="30195793-10-44-51">Stard13</span>-RhoA-α-SMA signaling cascade in HSCs and highlight its importance in <span class="disease" id="30195793-10-121-137">hepatic fibrosis</span>.	30195793	2018
Fibrosis, Liver	TIMP1	7076	0.1	AlteredExpression	BEFREE	ALDH2 deficiency accentuated CCl&lt;sub&gt;4&lt;/sub&gt; -induced <span class="disease" id="29799157-5-54-68">liver fibrosis</span> in mice, accompanied by increased expression of collagen 1α1, α-SMA and <span class="gene" id="29799157-5-141-147">TIMP-1</span>.	29799157	2018
Fibrosis, Liver	ST14	6768	0.02	Biomarker	BEFREE	On univariate analysis, fibrosis was associated with age, steatosis, MTHFR, homocysteinemia and <span class="gene" id="15834927-12-96-99">HAI</span>; however, on multivariate analysis, <span class="disease" id="15834927-12-136-150">liver fibrosis</span> was independently associated with age (P = .03), <span class="gene" id="15834927-12-200-203">HAI</span> (P = .0001), and steatosis (P = .007).	15834927	2005
Fibrosis, Liver	TGFB1	7040	0.4	Biomarker	BEFREE	Both the in vitro and in vivo results clearly showed that, morin by acting on Hippo/Yap and <span class="gene" id="28552397-6-92-98">TGF-β1</span>/Smad pathways, ameliorated experimental liver fibrosis, indicating that morin has potential for effective treatment of <span class="disease" id="28552397-6-218-232">liver fibrosis</span>.	28552397	2017
Fibrosis, Liver	HLA-B	3106	0.01	GeneticVariation	BEFREE	Our aim was to analyze the influence of <span class="gene" id="27241060-1-40-45">HLA-B</span> haplotypes on <span class="disease" id="27241060-1-60-74">liver fibrosis</span> progression in HIV/hepatitis C virus (HCV) co-infected patients.	27241060	2017
Fibrosis, Liver	ACTB	60	0.1	AlteredExpression	BEFREE	Mice with <span class="disease" id="31435175-9-10-24">liver fibrosis</span> received exogenous BMP7 intervention to observe improvement of <span class="disease" id="31435175-9-88-102">liver fibrosis</span> by using Masson's trichrome staining and detecting the expression of the HSC activation indicator alpha-smooth muscle <span class="gene" id="31435175-9-221-226">actin</span> (<span class="gene"…	31435175	2019
Fibrosis, Liver	SMN2	6607	0.1	AlteredExpression	BEFREE	After 4 weeks of intravenous tail vein injection into CCl&lt;sub&gt;4&lt;/sub&gt;-injured mouse liver, LEPCs engrafted into liver parenchyma, differentiated into ALB positive hepatocytes, and could alleviate <span class="disease" id="28625011-6-196-210">liver fibrosis</span> through down regulating fibrosis genes-Tgfb1 and α-<span class="gene" id="28625011-6-262-265">SMA</span> as well as decreas…	28625011	2018
Fibrosis, Liver	MIR125A	406910	0.01	AlteredExpression	BEFREE	We analyzed the level of <span class="gene" id="27074047-4-25-33">miR-125a</span>-5p in carbon tetrachloride-induced <span class="disease" id="27074047-4-69-83">liver fibrosis</span> and activated HSCs.	27074047	2016
Fibrosis, Liver	FBL	2091	0.1	Biomarker	BEFREE	Patients with advanced <span class="disease" id="31161311-10-23-37">liver fibrosis</span> (<span class="gene" id="31161311-10-39-42">FIB</span>-4 index &gt; 3.25, n = 245) had shorter MST than patients with mild <span class="disease" id="31161311-10-108-122">liver fibrosis</span> (<span class="gene" id="31161311-10-124-127">FIB</span>-4 index ≤ 3.25, n = 208) (7.1 vs. 10.2 years; p = 0.020) due t…	31161311	2019
Fibrosis, Liver	GDF2	2658	0.03	Biomarker	BEFREE	<span class="gene" id="30964206-0-0-28">Bone Morphogenetic Protein 9</span> Is a Paracrine Factor Controlling Liver Sinusoidal Endothelial Cell Fenestration and Protecting Against <span class="disease" id="30964206-0-133-149">Hepatic Fibrosis</span>.	30964206	2019
Fibrosis, Liver	MIR29B2	407025	0.09	AlteredExpression	BEFREE	Altered expression of <span class="gene" id="24650661-1-22-29">miR-29b</span> is implicated in the pathogenesis and progression of <span class="disease" id="24650661-1-83-97">liver fibrosis</span>.	24650661	2014
Fibrosis, Liver	CCDC88A	55704	0.01	Biomarker	BEFREE	We also provide evidence that <span class="gene" id="25043713-6-30-33">GIV</span> may serve as a biomarker for progression of fibrosis after liver injury and a therapeutic target for arresting and/or reversing HSC activation during <span class="disease" id="25043713-6-184-198">liver fibrosis</span>.	25043713	2014
Fibrosis, Liver	RNF111	54778	0.01	Biomarker	BEFREE	In conclusion, these data indicated that <span class="gene" id="29286088-6-41-48">Arkadia</span> may regulate the pathogenesis and progression of <span class="disease" id="29286088-6-98-114">hepatic fibrosis</span>.	29286088	2018
Fibrosis, Liver	LIN28A	79727	0.01	Biomarker	BEFREE	The identification of the let-7/<span class="gene" id="28536261-9-32-37">Lin28</span> axis as an important regulator of HSC activation as well as its upstream modulators and down-stream targets will provide insights into the involvement of altered microRNA expression in contributing to the pathogenesis of alcoholic <span class="disease" id="28536261-9-269-283">liver fibrosis</span> and novel ther…	28536261	2017
Fibrosis, Liver	MMRN1	22915	0.1	Biomarker	BEFREE	Here, we review the interplay of LSECs with the dynamic changes in the fibrotic liver microenvironment such as matrix rigidity, altered <span class="gene" id="28293634-7-136-139">ECM</span> protein profile, and cell-cell interactions to provide insight into the pivotal changes in LSEC physiology and the extent to which it mediates the progression of <span class="disease" id="28293634-7-302-316">l…	28293634	2017
Fibrosis, Liver	ADIPOQ	9370	0.1	Biomarker	BEFREE	<span class="gene" id="21846328-0-0-11">Adiponectin</span> inhibits leptin signalling via multiple mechanisms to exert protective effects against <span class="disease" id="21846328-0-99-115">hepatic fibrosis</span>.	21846328	2011
Fibrosis, Liver	HLA-G	3135	0.02	AlteredExpression	BEFREE	Expression of <span class="gene" id="24036009-0-14-19">HLA-G</span> by mast cells is associated with hepatitis C virus-induced <span class="disease" id="24036009-0-79-93">liver fibrosis</span>.	24036009	2014
Fibrosis, Liver	RPSA	3921	0.01	Biomarker	BEFREE	These data suggest that <span class="gene" id="28325896-8-24-29">Sjp40</span> might inhibit HSCs activation by promoting cellular senescence via SKP2/P27 signaling pathway, which put forward novel mechanism in the treatment of <span class="disease" id="28325896-8-179-193">liver fibrosis</span>.	28325896	2017
Fibrosis, Liver	GAS6	2621	0.02	Biomarker	BEFREE	Signaling of the receptor tyrosine kinase Axl and its ligand <span class="gene" id="30567378-1-61-65">Gas6</span> is crucially involved in the development of <span class="disease" id="30567378-1-110-124">liver fibrosis</span> and hepatocellular carcinoma (HCC) by activation of hepatic stellate cells and modulation of hepatocyte differentiation.	30567378	2018
Fibrosis, Liver	IGFBP2	3485	0.3	Biomarker	CTD_human	Gene Expression Patterns Associated With Histopathology in Toxic Liver Fibrosis.	26396155	2016
Fibrosis, Liver	FBL	2091	0.1	Biomarker	BEFREE	Outcome variables were: a) <span class="disease" id="30336268-5-27-41">liver fibrosis</span> (Metavir score) [fibrosis stage (F0, F1, F2, F3 and F4) and advanced fibrosis and cirrhosis (F ≥ 3 and F4, respectively)]; b) non-invasive indexes [<span class="gene" id="30336268-5-190-193">FIB</span>-4, APRI, and their cut-offs (<span class="gene" id="30336268-5-223-226">FIB</span>-4 ≥ 3.25 and APRI≥1.5…	30336268	2019
Fibrosis, Liver	F2	2147	0.35	GeneticVariation	BEFREE	Participants carrying the FVL mutation or <span class="gene" id="26226452-10-42-53">prothrombin</span> <span class="variant" dbSNP="NA" genes_norm="NA">G20210A</span> variant have an increased risk of clinically relevant <span class="disease" id="26226452-10-116-130">liver fibrosis</span>, which is even higher in blood group type non-O carriers.	26226452	2015
Fibrosis, Liver	PKM	5315	0.01	Biomarker	BEFREE	These findings represent a novel mechanism that contributes to <span class="disease" id="30970216-11-63-77">liver fibrosis</span> and has significant implications for new diagnosis and treatment of liver diseases.-Wan, L., Xia, T., Du, Y., Liu, J., Xie, Y., Zhang, Y., Guan, F., Wu, J., Wang, X., Shi, C. Exosomes from activated hepatic stellate cells contain GLUT1 and <span class="gene" id="309702…	30970216	2019
Fibrosis, Liver	UBE2I	7329	0.01	Biomarker	BEFREE	However, the roles of <span class="gene" id="28358817-2-22-26">UBC9</span> in <span class="disease" id="28358817-2-30-44">liver fibrosis</span> remain unclear.	28358817	2017
Fibrosis, Liver	SMAD3	4088	0.4	Biomarker	BEFREE	Glycyrrhizin and its metabolite inhibit <span class="gene" id="18771671-0-40-45">Smad3</span>-mediated type I collagen gene transcription and suppress experimental murine <span class="disease" id="18771671-0-123-137">liver fibrosis</span>.	18771671	2008
Fibrosis, Liver	HFE	3077	0.1	Biomarker	BEFREE	Serum ferritin concentration predicts <span class="disease" id="28231420-0-38-54">hepatic fibrosis</span> better than hepatic iron concentration in human <span class="gene" id="28231420-0-103-106">HFE</span>-Haemochromatosis.	28231420	2017
Fibrosis, Liver	RHBDF2	79651	0.02	Biomarker	BEFREE	In this issue of &lt;i&gt;Science Signaling&lt;/i&gt;, Sundaram &lt;i&gt;et al.&lt;/i&gt; demonstrate a protective role for <span class="gene" id="31662485-2-100-106">iRhom2</span> in promoting ADAM17-mediated shedding of TNFRs in hepatic stellate cells, which reduces TNFR signaling and <span class="disease" id="31662485-2-214-228">liver fibrosis</span> in response to injury.	31662485	2019
Fibrosis, Liver	ALB	213	0.4	Biomarker	BEFREE	Fusion protein of retinol-binding protein and <span class="gene" id="25864124-0-46-53">albumin</span> domain III reduces <span class="disease" id="25864124-0-73-87">liver fibrosis</span>.	25864124	2015
Fibrosis, Liver	MIR221	407006	0.06	Biomarker	BEFREE	Epigallocatechin-3-Gallate Upregulates <span class="gene" id="27935974-0-39-46">miR-221</span> to Inhibit Osteopontin-Dependent <span class="disease" id="27935974-0-80-96">Hepatic Fibrosis</span>.	27935974	2016
Fibrosis, Liver	SMN1	6606	0.1	Biomarker	BEFREE	In addition, we found that hBM-MSCs-Ex inhibited the expression of Wnt/β-catenin pathway components (PPARγ, Wnt3a, Wnt10b, β-catenin, WISP1, Cyclin D1), α-<span class="gene" id="30885249-9-155-158">SMA</span>, and Collagen I, in both HSCs and <span class="disease" id="30885249-9-193-207">liver fibrosis</span> tissue.	30885249	2019
Fibrosis, Liver	BCL2	596	0.05	AlteredExpression	BEFREE	Our findings indicate that fraxetin is effective in preventing <span class="disease" id="31003150-11-63-77">liver fibrosis</span> through inhibiting inflammation and hepatocytes apoptosis which is associated with regulating NF-κB/IκBα, MAPKs and <span class="gene" id="31003150-11-194-199">Bcl-2</span>/Bax signaling pathways in rats.	31003150	2019
Fibrosis, Liver	CYP3A4	1576	0.01	AlteredExpression	BEFREE	We found that the miR-34a-dependent down-regulation of RXRα decreases the induction of CYP26 and the transactivity of <span class="gene" id="24832862-7-118-124">CYP3A4</span>. miR-34a has been reported to be up-regulated by p53, which has an ability to promote <span class="disease" id="24832862-7-211-225">liver fibrosis</span>.	24832862	2014
Fibrosis, Liver	CCL4L1	388372	0.1	Biomarker	BEFREE	TA in both male and female rats with <span class="gene" id="15194652-8-37-42">CCl(4</span>) induced <span class="disease" id="15194652-8-52-66">liver fibrosis</span> was significantly higher with oestradiol administration than without (p&lt;0.05).	15194652	2004
Fibrosis, Liver	RACK1	10399	0.01	Biomarker	BEFREE	The receptor for activated C-kinase 1 (<span class="gene" id="29039466-1-39-44">RACK1</span>) is a member of the WD40-repeat family of proteins and has been reported to be implicated in the development of <span class="disease" id="29039466-1-157-171">liver fibrosis</span>.	29039466	2017
Fibrosis, Liver	LIPA	3988	0.13	Biomarker	HPO
Fibrosis, Liver	IFT140	9742	0.1	Biomarker	HPO
Fibrosis, Liver	IFNL3	282617	0.1	GeneticVariation	BEFREE	To establish the role of <span class="disease" id="25013899-1-25-39">liver fibrosis</span> as a predictive tool of response to pegylated interferon alpha (Peg-IFN) and ribavirin (RBV) treatment in human immunodeficiency (HIV)/hepatitis C virus (HCV) coinfected patients, in addition to recognized predictive factors (HCV load, HCV genotype, <span class="gene" id="25013899-1-290-296">IL-28B</span> p…	25013899	2014
Fibrosis, Liver	PIK3CG	5294	0.1	Biomarker	BEFREE	Silencing EPCAM or inhibition of the <span class="gene" id="31378124-8-37-41">PI3K</span>/Akt/mTOR signaling pathway inhibited the <span class="disease" id="31378124-8-83-99">hepatic fibrosis</span> and HSC proliferation yet induced HSC apoptosis.	31378124	2019
Fibrosis, Liver	CD163	9332	0.03	Biomarker	BEFREE	We examined serum samples from 93 NAFLD patients and 19 healthy donors (HDs) for macrophage-associated protein, including sSiglec-7, soluble <span class="gene" id="31808236-5-141-146">CD163</span>, and YKL-40, and examined their correlation with <span class="disease" id="31808236-5-196-210">liver fibrosis</span> scores, tissue elastography, and histological findings.	31808236	2019
Fibrosis, Liver	ADIPOQ	9370	0.1	Biomarker	BEFREE	<span class="gene" id="18098312-1-0-11">Adiponectin</span> limits the development of <span class="disease" id="18098312-1-38-52">liver fibrosis</span> and activates adenosine monophosphate-activated protein kinase (AMPK).	18098312	2008
Fibrosis, Liver	HMGB1	3146	0.1	AlteredExpression	BEFREE	Activation of <span class="gene" id="31731454-5-14-19">HMGB1</span> and downstream signaling pathways are contributing factors in the pathogenesis of non-alcoholic fatty liver disease (NAFLD), alcoholic liver disease (ALD), and drug-induced liver injury (DILI), each of which involves sterile inflammation, <span class="disease" id="31731454-5-259-273">liver fibrosis</span>, ductular reaction, and …	31731454	2019
Fibrosis, Liver	MBL2	4153	0.03	GeneticVariation	BEFREE	<span class="gene" id="18336595-0-0-21">Mannan-binding lectin</span> <span class="gene" id="18336595-0-22-26">MBL2</span> gene polymorphism in chronic hepatitis C: association with the severity of <span class="disease" id="18336595-0-102-116">liver fibrosis</span> and response to interferon therapy.	18336595	2008
Fibrosis, Liver	TNFSF15	9966	0.11	AlteredExpression	BEFREE	These results indicated that constitutive <span class="gene" id="30906791-9-42-46">TL1A</span> expression in myeloid cells exacerbated <span class="disease" id="30906791-9-87-101">liver fibrosis</span>, probably through macrophage recruitment and secretion of proinflammatory and profibrotic cytokines.	30906791	2019
Fibrosis, Liver	FBL	2091	0.1	Biomarker	BEFREE	The diagnostic performance of five common non-invasive fibrosis tests for <span class="disease" id="30397608-4-74-88">liver fibrosis</span> (stages S2-4), including the aspartate aminotransferase (AST)-to-platelet (PLT) ratio index (APRI), fibrosis index based on 4 factors (<span class="gene" id="30397608-4-224-227">FIB</span>-4), King's score, Forns index and gamma-glutamyl transpeptidase (GGT)-…	30397608	2018
Fibrosis, Liver	ATN1	1822	0.02	Biomarker	BEFREE	Recently, it was reported that the <span class="gene" id="27502441-3-35-38">NOD</span>-like receptor family, pyrin domain containing 3 (NLRP3) inflammasome participated in <span class="disease" id="27502441-3-124-138">liver fibrosis</span>.	27502441	2017
Fibrosis, Liver	IFNL3	282617	0.1	GeneticVariation	BEFREE	Impact of <span class="gene" id="24637774-0-10-15">IL28B</span> genetic variation on HCV-induced <span class="disease" id="24637774-0-49-63">liver fibrosis</span>, inflammation, and steatosis: a meta-analysis.	24637774	2014
Fibrosis, Liver	TPPP3	51673	0.01	AlteredExpression	BEFREE	However, NLRP6&lt;sup&gt;-&lt;/sup&gt;&lt;sup&gt;/&lt;/sup&gt;&lt;sup&gt;-&lt;/sup&gt; mice showed more severe liver damage and <span class="disease" id="31301646-9-92-106">liver fibrosis</span> after transplantation together with higher level of phosphorylated Iκbα, phosphorylated p38-MAPK, Pro-caspase-1, <span class="gene" id="31301646-9-220-223">p20</span> expression as well as IL-1β, IL-18, I…	31301646	2019
Fibrosis, Liver	SLC17A5	26503	0.1	Biomarker	BEFREE	Enzymatic analysis of aspartate/alanine aminotransferase (<span class="gene" id="30665287-1-58-61">AST</span>/ALT) does <span class="negexp">not exactly represent</span> the progression of <span class="disease" id="30665287-1-113-127">liver fibrosis</span> or inflammation.	30665287	2020
Fibrosis, Liver	PIK3CG	5294	0.1	Biomarker	BEFREE	Our research primarily focused on the effects of tanshinol on activation and apoptosis of HSC and further investigated <span class="gene" id="28371611-3-119-123">PI3K</span>/AKT/mTOR/p70S6K1 signaling pathways' participation in the pathogenesis of <span class="disease" id="28371611-3-198-214">hepatic fibrosis</span> in carbon tetrachloride (CCl4)-induced <span class="disease" id="28371611-3-254-2…	28371611	2017
Fibrosis, Liver	CCL4	6351	0.1	Biomarker	BEFREE	As hepatic inflammation is one of the causes of <span class="disease" id="28627620-2-48-62">liver fibrosis</span>, in the present study, we investigated the hepatoprotective effects of hSAP against carbon tetrachloride (<span class="gene" id="28627620-2-169-173">CCl4</span>)-induced liver injury.	28627620	2017
Fibrosis, Liver	MIR152	406943	0.02	AlteredExpression	BEFREE	Collectively, we demonstrate that PVT1 epigenetically down-regulates PTCH1 expression via competitively binding <span class="gene" id="27588491-14-112-119">miR-152</span>, contributing to EMT process in <span class="disease" id="27588491-14-152-166">liver fibrosis</span>.	27588491	2016
Fibrosis, Liver	PPARG	5468	0.1	Biomarker	BEFREE	Together, our data reveal an HDAC4-SIRT1-<span class="gene" id="28919365-11-41-46">PPARγ</span> axis that contributes to the regulation of HSC activation and <span class="disease" id="28919365-11-109-123">liver fibrosis</span>.	28919365	2017
Fibrosis, Liver	MIR942	100126331	0.31	Biomarker	CTD_human	In conclusion, the TGF-&#946; and LPS-induced <span class="gene" id="30097701-8-46-53">miR-942</span> mediates HSC activation through downregulation of BAMBI in human <span class="disease" id="30097701-8-119-133">liver fibrosis</span>.	30097701	2018
Fibrosis, Liver	HFE	3077	0.1	GeneticVariation	BEFREE	Individuals who develop iron overload may develop broad symptoms, including joint discomfort, fatigue, decreased libido, and abdominal pain; and if left untreated, <span class="gene" id="24574363-6-164-167">HFE</span>-HH has the potential of developing end-organ disease including <span class="disease" id="24574363-6-231-245">liver fibrosis</span>, cirrhosis, and cancer; cardiac arrhythmias or hea…	24574363	2014
Fibrosis, Liver	SETD2	29072	0.02	Biomarker	BEFREE	Finally, we found that <span class="gene" id="31009107-9-23-27">HIF1</span> mediated PTEN/nfkb-p65 pathway plays an important role in the development of NAFLD to <span class="disease" id="31009107-9-114-128">liver fibrosis</span>.	31009107	2019
Fibrosis, Liver	GGTLC4P	729838	0.04	AlteredExpression	BEFREE	The level of serum <span class="gene" id="31021038-11-19-22">GGT</span> at baseline is significantly associated with <span class="disease" id="31021038-11-68-82">liver fibrosis</span> progression in PBC, and therefore could help to predict the HP of PBC.	31021038	2019
Fibrosis, Liver	MIR378A	494327	0.02	AlteredExpression	BEFREE	During the process of hepatic fibrosis, miR-29 family primarily induces cell apoptosis by modulating phosphatidylinositol 3-kinase/AKT signaling pathway and regulates extracellular matrix accumulation. miR-34 family promotes the progression of <span class="disease" id="28680559-5-244-260">hepatic fibrosis</span> by inducing activation of hepatic stellate cells, while <span class="gene" id="286805…	28680559	2017
Fibrosis, Liver	PNPLA3	80339	0.1	GeneticVariation	BEFREE	To perform a comprehensive study on independent modulators of <span class="disease" id="24905495-1-62-76">liver fibrosis</span> progression and determinants of portal pressure considering immune status, insulin resistance (IR), serum 25-hydroxyvitamin D (25(OH)D) levels, genetic variants of <span class="gene" id="24905495-1-241-295">patatin-like phospholipase domain-containing protein 3</span> (<…	24905495	2015
Fibrosis, Liver	CLU	1191	0.03	Biomarker	BEFREE	Thus, <span class="gene" id="31739636-7-6-15">clusterin</span> plays an important role in <span class="disease" id="31739636-7-43-59">hepatic fibrosis</span>.	31739636	2019
Fibrosis, Liver	PLAG1	5324	0.01	Biomarker	BEFREE	Men of all race/ethnicities with higher <span class="disease" id="31160348-11-40-54">liver fibrosis</span> scores had lower serum <span class="gene" id="31160348-11-78-81">PSA</span>, and men with advanced fibrosis scores had a lower odds of an elevated PSA.	31160348	2019
Fibrosis, Liver	TGFB1	7040	0.4	Biomarker	BEFREE	These results suggested that CT6 inhibited HSC-T6 activation induced by <span class="gene" id="28826091-11-72-78">TGF-β1</span>, indicating the potential therapeutic effect of these extracts against <span class="disease" id="28826091-11-150-164">liver fibrosis</span>.	28826091	2017
Fibrosis, Liver	GPT	2875	0.1	AlteredExpression	BEFREE	This study aimed to evaluate the diagnostic performance of GP model for <span class="disease" id="28884309-2-72-86">liver fibrosis</span> and cirrhosis in CHB patients with high HBV DNA and mildly elevated <span class="gene" id="28884309-2-155-175">alanine transaminase</span> (<span class="gene" id="28884309-2-177-180">ALT</span>) levels.	28884309	2018
Fibrosis, Liver	TNF	7124	0.1	AlteredExpression	BEFREE	Here we report that anti-inflammatory cytokine IL-37 could efficiently suppress the sustained hepatic expression of IFN-γ and <span class="gene" id="30735937-3-126-131">TNF-α</span>, two critical cytokines for inducing hepatocyte apoptosis and <span class="disease" id="30735937-3-194-208">liver fibrosis</span> in T cell-dependent liver injury.	30735937	2019
Fibrosis, Liver	PTEN	5728	0.38	Biomarker	BEFREE	Moreover, the roles of <span class="gene" id="31790896-6-23-27">PTEN</span> and microRNA-181b (miR-181b) in the effects of LQ on <span class="disease" id="31790896-6-81-95">liver fibrosis</span> were examined.	31790896	2020
Fibrosis, Liver	PIK3CG	5294	0.1	Biomarker	BEFREE	PHP14 regulates hepatic stellate cells migration in <span class="disease" id="29098317-0-52-66">liver fibrosis</span> via mediating TGF-β1 signaling to <span class="gene" id="29098317-0-101-106">PI3Kγ</span>/AKT/Rac1 pathway.	29098317	2018
Fibrosis, Liver	ALB	213	0.4	Biomarker	BEFREE	The S-index calculated from γ-glutamyl transpeptidase, <span class="gene" id="30679923-2-55-62">albumin</span>, and platelets is reported to predict the severity of <span class="disease" id="30679923-2-117-131">liver fibrosis</span>.	30679923	2019
Fibrosis, Liver	PNPLA3	80339	0.1	GeneticVariation	BEFREE	The Association of <span class="gene" id="30139224-0-19-25">PNPLA3</span>, COX-2 and DHCR7 Polymorphisms with Advanced <span class="disease" id="30139224-0-71-85">Liver Fibrosis</span> in Patients with HCV Mono- Infection and HCV/HIV Co-Infection	30139224	2018
Fibrosis, Liver	IL33	90865	0.08	AlteredExpression	BEFREE	The literature points to a deleterious role of activation of the <span class="gene" id="31486398-6-65-70">IL-33</span>/ST2 signaling pathway, giving rise to ischemia/reperfusion, acute kidney injury and failure, acute heart rejection, as well as <span class="disease" id="31486398-6-198-212">liver fibrosis</span>.	31486398	2019
Fibrosis, Liver	FUT1	2523	0.1	Biomarker	BEFREE	Portal hypertension and <span class="disease" id="31440376-7-24-38">liver fibrosis</span> were exacerbated as a consequence of profound deregulations in the phenotype of the main hepatic cells: hepatocytes presented more extensive cell-death and poorer function, LSEC were further capillarized, <span class="gene" id="31440376-7-244-247">HSC</span> over-activated and macrophage infiltration was sig…	31440376	2019
Fibrosis, Liver	GPT	2875	0.1	AlteredExpression	BEFREE	HCV genotype 3, older age, and elevated <span class="gene" id="16511772-11-40-64">alanine aminotransferase</span> levels are independent predictors of advanced <span class="disease" id="16511772-11-111-125">liver fibrosis</span> in HCV-HIV-coinfected patients.	16511772	2006
Fibrosis, Liver	CCL4L1	388372	0.1	Biomarker	BEFREE	Finally, azelnidipine prevented a decrease in the expression of some antioxidant enzymes and accelerated regression of <span class="disease" id="21790536-9-119-133">liver fibrosis</span> in <span class="gene" id="21790536-9-137-142">CCl(4</span>) -treated mice.	21790536	2012
Fibrosis, Liver	CTNNB1	1499	0.5	AlteredExpression	BEFREE	In addition, we found that hBM-MSCs-Ex inhibited the expression of Wnt/<span class="gene" id="30885249-9-71-80">β-catenin</span> pathway components (PPARγ, Wnt3a, Wnt10b, β-catenin, WISP1, Cyclin D1), α-SMA, and Collagen I, in both HSCs and <span class="disease" id="30885249-9-193-207">liver fibrosis</span> tissue.	30885249	2019
Fibrosis, Liver	MIR30E	407034	0.01	Biomarker	BEFREE	In conclusion, HBx promotes the development of <span class="disease" id="28846110-12-47-61">liver fibrosis</span> and hepatocellular carcinoma through <span class="gene" id="28846110-12-99-106">miR-30e</span> targeting P4HA2 mRNA.	28846110	2017
Fibrosis, Liver	CCL4	6351	0.1	Biomarker	BEFREE	Intravenous injection of iPSC-EVs in <span class="gene" id="31184999-13-37-41">CCl4</span> and bile duct ligation-induced <span class="disease" id="31184999-13-73-87">liver fibrosis</span> resulted in anti-fibrotic effects at protein and gene levels.	31184999	2019
Fibrosis, Liver	IGFBP7	3490	0.05	Biomarker	BEFREE	<span class="gene" id="24373620-8-0-9">IGFBP-rP1</span> contributes to the development of <span class="disease" id="24373620-8-44-58">liver fibrosis</span> and may be a novel molecule involved in the progression of hepatic fibrogenesis.	24373620	2014
Fibrosis, Liver	TGFB1	7040	0.4	Biomarker	BEFREE	The results of this proof-of-concept study suggest that active immunization against <span class="gene" id="28301738-8-84-90">TGF-β1</span> is a worthwhile strategy to pursue in efforts to prevent <span class="disease" id="28301738-8-148-164">hepatic fibrosis</span> associated with chronic liver disease.	28301738	2017
Fibrosis, Liver	IFNL3	282617	0.1	GeneticVariation	BEFREE	<span class="disease" id="25545640-1-0-14">Liver fibrosis</span> has been associated with hepatitis C virus (HCV) genotype and genetic variation near the <span class="gene" id="25545640-1-104-119">interleukin 28B</span> (<span class="gene" id="25545640-1-121-126">IL28B</span>) gene, but the relative contribution is unknown.	25545640	2014
Fibrosis, Liver	TNF	7124	0.1	Biomarker	BEFREE	Because SCF induces in mast cells proliferation and release of both fibrogenic factors and <span class="gene" id="9307079-6-91-100">TNF-alpha</span>, the described interaction between liver stroma and mast cells represents an auto-stimulatory loop, which may explain the progressive and persistent character of <span class="disease" id="9307079-6-263-277">liver fibrosis</span> associated with chron…	9307079	1997
Fibrosis, Liver	PIK3CB	5291	0.1	AlteredExpression	BEFREE	HS-173, a novel <span class="gene" id="24326778-0-16-20">PI3K</span> inhibitor, attenuates the activation of hepatic stellate cells in <span class="disease" id="24326778-0-87-101">liver fibrosis</span>.	24326778	2013
Fibrosis, Liver	CTNNB1	1499	0.5	Biomarker	BEFREE	The aim of this study is to investigate whether miR-200a could attenuate <span class="disease" id="24242045-4-73-89">hepatic fibrosis</span> partly through Wnt/<span class="gene" id="24242045-4-109-118">β-catenin</span> and TGF-β-dependant mechanisms.	24242045	2014
Fibrosis, Liver	MET	4233	0.1	Biomarker	HPO
Fibrosis, Liver	IGF1	3479	0.08	Biomarker	BEFREE	MPGF and glicentin may be involved in early stages of NAFLD, whereas FSTL3 and <span class="gene" id="31690932-8-79-84">IGF-1</span>/intact IGFBP3 in the progression to NASH and <span class="disease" id="31690932-8-130-144">liver fibrosis</span> respectively, suggesting potential as diagnostic markers or therapeutic targets.	31690932	2020
Fibrosis, Liver	SMN2	6607	0.1	AlteredExpression	BEFREE	Forced KLF4 expression led to a reduction of α-<span class="gene" id="28091538-7-47-50">SMA</span> and COL-I expression in HSCs. miR-145 promotes HSC activation and <span class="disease" id="28091538-7-117-131">liver fibrosis</span> by targeting KLF4.	28091538	2017
Fibrosis, Liver	MAP1S	55201	0.03	Biomarker	BEFREE	Notably, <span class="gene" id="28386016-5-9-14">MAP1S</span>-deficient mice exhibited a 20% reduction in median survival and developed severe <span class="disease" id="28386016-5-96-110">liver fibrosis</span> and HCC under stress.	28386016	2017
Fibrosis, Liver	GABPA	2551	0.1	Biomarker	BEFREE	This strategy of <span class="gene" id="23592516-12-17-21">Nrf2</span> activation presents new opportunities for treatment of NASH patients with <span class="disease" id="23592516-12-96-112">hepatic fibrosis</span>.	23592516	2013
Fibrosis, Liver	IDO1	3620	0.03	Biomarker	BEFREE	For animals, carbon tetrachloride (CCl4) was used to establish <span class="disease" id="28465467-4-63-77">liver fibrosis</span> in wild-type and <span class="gene" id="28465467-4-95-99">IDO1</span> knockout mice.	28465467	2017
Fibrosis, Liver	IDO1	3620	0.03	Biomarker	BEFREE	<span class="gene" id="31377585-1-0-29">Indoleamine 2,3-dioxygenase 1</span> (<span class="gene" id="31377585-1-31-35">IDO1</span>), an important intracellular rate-limiting enzyme in the development of <span class="disease" id="31377585-1-108-124">Hepatic fibrosis</span> (<span class="disease" id="31377585-1-126-128">HF</span>), and has been proposed as a hallmark of <span class="disease" id="31…	31377585	2019
Fibrosis, Liver	TGFB1	7040	0.4	Biomarker	BEFREE	These data indicates that metformin could mitigate CCl&lt;sub&gt;4&lt;/sub&gt;-induced <span class="disease" id="28390311-7-75-89">liver fibrosis</span> and these beneficial effects might result from suppressed <span class="gene" id="28390311-7-148-154">TGF-β1</span>/Smad3 signaling.	28390311	2017
Fibrosis, Liver	GGTLC1	92086	0.08	GeneticVariation	BEFREE	Moreover, coreMM was associated with a higher <span class="gene" id="21447872-8-46-71">γ-glutamyl transpeptidase</span> level (P=0.026) as well as more severe <span class="disease" id="21447872-8-111-125">liver fibrosis</span> (P=0.027) than coreWW, and patients with aa70 substitution (coreMW) were associated with more severe liver steatosis and fibrosis than those without (P=0.020 and P=0.002, r…	21447872	2011
Fibrosis, Liver	ALPP	250	0.02	Biomarker	BEFREE	In vivo anti-liver fibrotic activity of EDQ was assessed using CCl&lt;sub&gt;4&lt;/sub&gt; induced <span class="disease" id="29174446-4-87-101">liver fibrosis</span> in Wistar rats and serum biochemical parameters (AST, ALT, <span class="gene" id="29174446-4-161-164">ALP</span>, SB, cholesterol), MDA, PT, INR, GSH, SOD, CAT, liver glycogen, serum albumin levels were monitored. qRT-PCR analysis of…	29174446	2018
Fibrosis, Liver	CCL4	6351	0.1	Biomarker	BEFREE	<span class="disease" id="18823985-5-0-14">Liver fibrosis</span> was induced in BALB/c mice by either carbon tetrachloride (<span class="gene" id="18823985-5-74-79">CCl(4</span>)) or bile duct ligation (BDL).	18823985	2008
Fibrosis, Liver	MIR21	406991	0.1	Biomarker	BEFREE	Inhibition of <span class="gene" id="27502441-8-14-20">mir-21</span> suppressed the Smad7/Smad2/3/NOX4, Spry1/ERK/NF-κB pathway, NLRP3 inflammasome, and <span class="disease" id="27502441-8-105-119">liver fibrosis</span> induced by AngII infusion.	27502441	2017
Fibrosis, Liver	MALAT1	378938	0.03	Biomarker	BEFREE	Here are several examples: the lncRNA <span class="gene" id="30534359-4-38-92">metastasis-associated lung adenocarcinoma transcript 1</span> (<span class="gene" id="30534359-4-94-100">MALAT1</span>) and <span class="disease" id="30534359-4-106-120">liver fibrosis</span>-associated lncRNA1 (lnc-LFAR1) promote HSC activation in the progression of <span class="disease" id="30534359-4-197-213">hepati…	30534359	2018
Fibrosis, Liver	LGALS3BP	3959	0.4	Biomarker	BEFREE	<span class="gene" id="29473206-1-0-21">Mac-2-binding protein</span> glycosylation isomer (M2BPGi) was recently identified as a serum glycobiomarker for <span class="disease" id="29473206-1-106-120">liver fibrosis</span>.	29473206	2018
Fibrosis, Liver	CCL4	6351	0.1	Biomarker	BEFREE	Our study found that the expression of endogenous miR-200a was decreased in vitro in TGF-β1-induced HSC activation as well as in vivo in <span class="gene" id="24242045-5-137-141">CCl4</span>-induced rat <span class="disease" id="24242045-5-154-168">liver fibrosis</span>.	24242045	2014
Fibrosis, Liver	TGFB1	7040	0.4	Biomarker	BEFREE	NS5ATP9 inhibited <span class="disease" id="31758498-8-18-32">liver fibrosis</span> through <span class="gene" id="31758498-8-41-46">TGFβ1</span>/Smad3 and NF-κB signaling pathways.	31758498	2020
Fibrosis, Liver	MMP2	4313	0.4	AlteredExpression	BEFREE	Intrahepatic COX-2, <span class="gene" id="15479690-9-20-25">MMP-2</span>, and MMP-9 overexpression is associated with progressive <span class="disease" id="15479690-9-83-99">hepatic fibrosis</span> in chronic HCV infection, suggesting their pathogenic role in fibrogenesis.	15479690	2004
Fibrosis, Liver	HGF	3082	0.4	AlteredExpression	BEFREE	<span class="gene" id="25501583-9-0-3">HGF</span>-overexpressing ADSCs ameliorated radiation- induced <span class="disease" id="25501583-9-56-70">liver fibrosis</span> through down regulation of α-SMA and fibronectin.	25501583	2014
Fibrosis, Liver	CCL4	6351	0.1	Biomarker	BEFREE	The <span class="gene" id="31328391-5-4-8">CCl4</span>-induced mouse <span class="disease" id="31328391-5-23-37">liver fibrosis</span> model and a human hepatic stellate cell (HSC) line (LX2 cells) were used to study the activation, ECM production and angiogenesis of HSCs through Western blotting analysis, immunohistochemistry, immunofluorescence staining, flow cytometry and tubulogenesis assay.	31328391	2019
Fibrosis, Liver	NDRG2	57447	0.03	Biomarker	BEFREE	The methylation status of the <span class="gene" id="28202850-14-30-35">NDRG2</span> promoter in PBMCs is a potential noninvasive biomarker to predict the severity of <span class="disease" id="28202850-14-118-132">liver fibrosis</span>.	28202850	2017
Fibrosis, Liver	BBS12	166379	0.1	Biomarker	HPO
Fibrosis, Liver	COX2	4513	0.06	AlteredExpression	BEFREE	In the present study, the correlations between lncRNA‑<span class="gene" id="28259935-3-54-59">COX‑2</span> RNA expression levels, <span class="gene" id="28259935-3-83-88">COX‑2</span> mRNA expression levels and <span class="disease" id="28259935-3-116-130">liver fibrosis</span> were examined.	28259935	2017
Fibrosis, Liver	TGFB1	7040	0.4	Biomarker	BEFREE	Alleviation of <span class="disease" id="29864192-0-15-31">hepatic fibrosis</span> and autophagy via inhibition of <span class="gene" id="29864192-0-64-93">transforming growth factor-β1</span>/Smads pathway through shikonin.	29864192	2019
Fibrosis, Liver	DECR1	1666	0.07	Biomarker	BEFREE	<span class="gene" id="23049784-0-0-5">NADPH</span> oxidase NOX4 mediates stellate cell activation and hepatocyte cell death during <span class="disease" id="23049784-0-86-100">liver fibrosis</span> development.	23049784	2012
Fibrosis, Liver	ITGA1	3672	0.01	Biomarker	BEFREE	<span class="gene" id="22698912-8-0-5">ITGA1</span> has demonstrated genetic pleiotropy in prior studies, and its suggested role in <span class="disease" id="22698912-8-86-100">liver fibrosis</span>, insulin secretion, and bone healing lends credence to its contribution to both osteoporosis and type 2 diabetes.	22698912	2012
Fibrosis, Liver	NUP62	23636	0.02	Biomarker	BEFREE	The importance of both NRF2 and p62-dependent autophagy in SPD-mediated liver protection was confirmed using a carbon tetrachloride-induced <span class="disease" id="30873635-7-140-154">liver fibrosis</span> model in wild-type, Nrf2&lt;sup&gt;-/-&lt;/sup&gt; , p62&lt;sup&gt;-/-&lt;/sup&gt; and Nrf2&lt;sup&gt;-/-&lt;/sup&gt; ;p62&lt;sup&gt;-/-&lt;/sup&gt; mice, as the protective effect of SPD was …	30873635	2019
Fibrosis, Liver	ABCC1	4363	0.01	Biomarker	BEFREE	In conclusion, the present study demonstrated that miR-9 suppresses the proliferation and activation of HSCs through the Hh pathway by targeting <span class="gene" id="28098912-11-145-149">MRP1</span>, which suggests that miR-9 has therapeutic potential for <span class="disease" id="28098912-11-207-221">liver fibrosis</span>.	28098912	2017
Fibrosis, Liver	ATRNL1	26033	0.02	Biomarker	BEFREE	In vivo anti-liver fibrotic activity of EDQ was assessed using CCl&lt;sub&gt;4&lt;/sub&gt; induced <span class="disease" id="29174446-4-87-101">liver fibrosis</span> in Wistar rats and serum biochemical parameters (AST, ALT, <span class="gene" id="29174446-4-161-164">ALP</span>, SB, cholesterol), MDA, PT, INR, GSH, SOD, CAT, liver glycogen, serum albumin levels were monitored. qRT-PCR analysis of…	29174446	2018
Fibrosis, Liver	IGF1	3479	0.08	Biomarker	BEFREE	Consequently, our data illuminate a novel role of <span class="gene" id="31171766-9-50-55">IGF-1</span> in regulating stress-induced hepatocyte premature senescence in <span class="disease" id="31171766-9-120-134">liver fibrosis</span>: prolonged <span class="gene" id="31171766-9-146-151">IGF-1</span> relieves oxidative stress-initiated hepatocyte premature senescence via inhibition of nuclear p5…	31171766	2019
Fibrosis, Liver	FBL	2091	0.1	Biomarker	BEFREE	Validate and compare the performance of APRI and <span class="gene" id="23109448-3-49-52">FIB</span>-4 as predictors of <span class="disease" id="23109448-3-72-86">liver fibrosis</span> in HCV patients.	23109448	2013
Fibrosis, Liver	HMGB1	3146	0.1	Biomarker	BEFREE	We hypothesized that CA might exert anti-liver fibrosis properties through an <span class="gene" id="29403377-4-78-83">HMGB1</span>-related pathway, and the results of the present study showed that CA treatment significantly protected against <span class="disease" id="29403377-4-195-211">hepatic fibrosis</span> in a bile duct ligation (BDL) rat model.	29403377	2017
Fibrosis, Liver	LGALS3	3958	0.07	Biomarker	BEFREE	We identified <span class="gene" id="27615366-1-14-19">Mac-2</span> (galectin-3) binding protein (Mac-2bp) as a novel diagnostic and <span class="disease" id="27615366-1-85-99">liver fibrosis</span> predicting biomarker for nonalcoholic steatohepatitis in humans.	27615366	2017
Fibrosis, Liver	IFNG	3458	0.1	AlteredExpression	BEFREE	Therefore, CUGBP1-mediated <span class="gene" id="27853137-7-27-32">IFN-γ</span> mRNA decay is a key event for profibrotic TGF-β-dependent activation of HSCs, and inhibiting CUGBP1 to promote IFN-γ signalling in activated HSCs could be a novel strategy to treat <span class="disease" id="27853137-7-214-228">liver fibrosis</span>.	27853137	2016
Fibrosis, Liver	CAV1	857	0.03	Biomarker	BEFREE	<span class="gene" id="29549726-0-0-5">Cav-1</span> deficiency promotes <span class="disease" id="29549726-0-26-40">liver fibrosis</span> in carbon tetrachloride (CCl&lt;sub&gt;4&lt;/sub&gt;)-induced mice by regulation of oxidative stress and inflammation responses.	29549726	2018
Fibrosis, Liver	TDO2	6999	0.01	AlteredExpression	BEFREE	On the other hand, the complex interplay among KP metabolites and immune function in some cases requires an increase in a particular enzyme activity for the desired immune response modulation, as was shown by the exacerbation of <span class="disease" id="31781097-7-229-243">liver fibrosis</span> due to the elimination of IDO activity and the detrimental effects of <span class="gene" id="31781097-…	31781097	2019
Fibrosis, Liver	SPTBN1	6711	0.03	Biomarker	BEFREE	The <span class="gene" id="28229316-3-4-7">ELF</span> test (Enhanced <span class="disease" id="28229316-3-23-37">Liver Fibrosis</span> test; Siemens Diagnostics, NY, USA) has been assessed for its capacity to detect fibrosis in patients with NAFLD, but its capacity for diagnosing NASH has <span class="negexp">not been</span> checked.	28229316	2017
Fibrosis, Liver	SPP1	6696	0.4	AlteredExpression	BEFREE	GSK-3β inhibition by SB216763 treatment aggravated <span class="disease" id="29529390-4-51-65">liver fibrosis</span> and elevated the expression of <span class="gene" id="29529390-4-97-108">osteopontin</span> (<span class="gene" id="29529390-4-110-113">OPN</span>) in the BDL mouse model.	29529390	2018
Fibrosis, Liver	TGFB1	7040	0.4	Biomarker	BEFREE	The aim of this project was to develop a suitable rodent cell culture model for the investigation of key events involved in the development of <span class="disease" id="31730938-3-143-157">liver fibrosis</span>, specifically the responses to pathophysiological stimuli such as <span class="gene" id="31730938-3-224-230">TGF-β1</span> and LPS-triggered inflammation.	31730938	2020
Fibrosis, Liver	SDCCAG8	10806	0.1	Biomarker	HPO
Fibrosis, Liver	MIR126	406913	0.01	Biomarker	BEFREE	Moreover, to understand the molecular mechanism of <span class="gene" id="25974152-6-51-58">miR-126</span> in promoting <span class="disease" id="25974152-6-72-86">liver fibrosis</span> through NF-κB signaling pathway, the NF-κB downstream signaling factors expression such as transforming growth factor (TGF)-β1 and collagen I mRNA were detected by real-time qRT-PCR.	25974152	2015
Fibrosis, Liver	PTPN11	5781	0.01	Biomarker	BEFREE	Hepatic stellate cell-derived platelet-derived growth factor receptor-alpha-enriched extracellular vesicles promote <span class="disease" id="29360139-0-116-130">liver fibrosis</span> in mice through <span class="gene" id="29360139-0-147-151">SHP2</span>.	29360139	2018
Fibrosis, Liver	CTNNB1	1499	0.5	Biomarker	BEFREE	Aberrant activated Wnt/<span class="gene" id="28391277-2-23-32">β-catenin</span> pathway is known to accelerate the development of <span class="disease" id="28391277-2-83-97">liver fibrosis</span>. microRNAs (miRNAs)-mediated Wnt/<span class="gene" id="28391277-2-131-140">β-catenin</span> pathway has been reported to be involved in HSC activation during <span class="disease" id="28391277-2-207-22…	28391277	2017
Fibrosis, Liver	IL17RC	84818	0.01	Biomarker	BEFREE	In the present study, we evaluated the capacity of the BM-MSCs in the modulation of cytokines milieu and signal transducers, based on unique inflammatory genes Il17a and Il17f and their receptors <span class="gene" id="30346985-5-196-202">Il17rc</span> and their effect on the IL6/STAT3 pathway in CCl4-induced <span class="disease" id="30346985-5-261-275">liver fibrosis</span> in rats.	30346985	2018
Fibrosis, Liver	SREBF1	6720	0.01	AlteredExpression	BEFREE	In vivo experiments further demonstrated the miR-27a/b-3p involved in leptin-associated decrease in <span class="gene" id="29548749-7-100-106">SREBP1</span> level in HSCs, HSC activation, and <span class="disease" id="29548749-7-142-156">liver fibrosis</span>.	29548749	2018
Fibrosis, Liver	ABCB11	8647	0.03	GeneticVariation	BEFREE	Progressive Familial Intrahepatic Cholestasis type 2 (<span class="gene" id="28425419-1-54-59">PFIC2</span>) is a rare cholestatic disorder diagnosed in infancy or childhood that can lead to severe <span class="disease" id="28425419-1-150-166">hepatic fibrosis</span> and liver failure.	28425419	2017
Fibrosis, Liver	SMN1	6606	0.1	AlteredExpression	BEFREE	Histological evaluations and α-<span class="gene" id="26646359-6-31-34">SMA</span> expression analysis illustrated the high corn oil intake has no effects on hepatic fibrogenesis, but lard intake aggravated <span class="disease" id="26646359-6-159-173">liver fibrosis</span>, partly attributed to DNA demethylation of α-SMA promoter region.	26646359	2017
Fibrosis, Liver	IFNA13	3447	0.08	Biomarker	BEFREE	The aim of this study is to improve the limitations of <span class="gene" id="27928957-2-55-60">IFN-α</span> including insufficient drug concentration for the target cells and side-effects causing serious concerns in treatment of <span class="disease" id="27928957-2-182-198">hepatic fibrosis</span>.	27928957	2017
Fibrosis, Liver	CRK	1398	0.03	Biomarker	BEFREE	These results demonstrate that astragaloside IV inhibits HSC activation by inhibiting generation of oxidative stress and associated <span class="gene" id="23459070-8-132-135">p38</span> MAPK activation and provide novel insights into the mechanisms of astragaloside IV as an antifibrogenic candidate in the prevention and treatment of <span class="disease" id="23459070-8-285-299">liver fibrosis</sp…	23459070	2013
Fibrosis, Liver	STAT3	6774	0.1	Biomarker	BEFREE	<span class="gene" id="30206312-2-0-5">STAT3</span> is actively involved in the fibrogenesis and angiogenesis seen in <span class="disease" id="30206312-2-72-86">liver fibrosis</span>.	30206312	2018
Fibrosis, Liver	PNPLA3	80339	0.1	GeneticVariation	BEFREE	<span class="gene" id="26419236-9-0-6">PNPLA3</span> <span class="variant" dbSNP="rs738409" genes_norm="80339">rs738409</span> (C&gt;G) was associated with the risk of both advanced <span class="disease" id="26419236-9-68-82">liver fibrosis</span> and steatosis in patients with CHC, especially among Caucasian populations.	26419236	2016
Fibrosis, Liver	SIRT1	23411	0.1	Biomarker	BEFREE	In summary, our data suggest that <span class="gene" id="28970250-9-34-39">SIRT1</span> plays an essential role guiding the transition of HSC phenotypes.-Li, M., Hong, W., Hao, C., Li, L., Wu, D., Shen, A., Lu, J., Zheng, Y., Li, P., Xu, Y. <span class="gene" id="28970250-9-193-198">SIRT1</span> antagonizes <span class="disease" id="28970250-9-211-225">liver fibrosis</span> by blocking hepatic st…	28970250	2018
Fibrosis, Liver	STAT1	6772	0.33	Biomarker	BEFREE	Quantitative Proteomic analysis on Activated Hepatic Stellate Cells reversion Reveal <span class="gene" id="28322315-0-85-90">STAT1</span> as a key regulator between <span class="disease" id="28322315-0-118-132">Liver Fibrosis</span> and recovery.	28322315	2017
Fibrosis, Liver	SMN1	6606	0.1	AlteredExpression	BEFREE	Compared with CCl&lt;sub&gt;4&lt;/sub&gt; injection alone, CCl&lt;sub&gt;4&lt;/sub&gt; plus LPS injection exaggerated <span class="disease" id="29160747-7-94-108">liver fibrosis</span> in mice, as demonstrated by increased Col1a1 (collagen, type I, α 1), Acta2, Tgfb and Timp1 mRNA expression, ACTA2/α-<span class="gene" id="29160747-7-226-229">SMA</span> and COL1A1 protein expression, and Sirius R…	29160747	2017
Fibrosis, Liver	PIK3CB	5291	0.1	Biomarker	BEFREE	Furthermore, bioinformatics analysis demonstrated that the differentially expressed mRNAs were predominantly enriched in 'ECM‑receptor interaction', '<span class="gene" id="29749545-8-150-154">PI3K</span>‑Akt signaling pathway' and 'focal adhesion' pathways, all of which are essential for <span class="disease" id="29749545-8-240-254">liver fibrosis</span> development.	29749545	2018
Fibrosis, Liver	TGFB1	7040	0.4	AlteredExpression	BEFREE	<span class="gene" id="12000722-9-0-10">TGF-beta(1</span>) expression was significantly correlated with both <span class="disease" id="12000722-9-62-78">hepatic fibrosis</span> and the percentage of portal tracts showing histological abnormalities associated with CFLD.	12000722	2002
Fibrosis, Liver	CCN2	1490	0.4	Biomarker	BEFREE	Furthermore, the study suggests that blocking of MMP-13 and <span class="gene" id="28782260-9-60-64">CTGF</span> has potential therapeutic implications to arrest <span class="disease" id="28782260-9-114-128">liver fibrosis</span>.	28782260	2017
Fibrosis, Liver	CD38	952	0.01	Biomarker	BEFREE	Differences in expression of activation and exhaustion markers (HLA-DR, <span class="gene" id="23555014-3-72-76">CD38</span>, PD-1, Tim-3 and Fas) and phenotypic markers on CD4(+) and CD8(+) T-cells were analysed by flow cytometry and were related to HCV disease parameters (HCV-viremia, ALT and <span class="disease" id="23555014-3-248-262">liver fibrosis</span>).	23555014	2013
Fibrosis, Liver	HMGB1	3146	0.1	Biomarker	BEFREE	Pooled mean difference of <span class="gene" id="27973467-8-26-31">HMGB1</span> in low <span class="disease" id="27973467-8-39-53">liver fibrosis</span> patients compared with high <span class="disease" id="27973467-8-82-96">liver fibrosis</span> was -125.38 (95% CI: -539.44-288.68, Z=0.59, I2=98%, P=0.55).	27973467	2017
Fibrosis, Liver	MIR1269A	100302177	0.01	Biomarker	BEFREE	Moreover, miR-214-5p and <span class="gene" id="28638226-9-25-33">miR-1269</span> could be considered as early biomarkers for tracking the progress of <span class="disease" id="28638226-9-103-117">liver fibrosis</span> to HCC.	28638226	2017
Fibrosis, Liver	FBL	2091	0.1	Biomarker	BEFREE	&lt;b&gt;Objectives:&lt;/b&gt; To validate the usefulness of a <span class="disease" id="30379089-1-51-67">hepatic fibrosis</span> scoring system fibrosis-4 (<span class="gene" id="30379089-1-95-98">FIB</span>-4) index to diagnose liver diseases in rheumatoid arthritis (RA) patients treated with methotrexate (MTX).&lt;b&gt;Methods:&lt;/b&gt; The <span class="gene" id="30379089-1-225-228">FIB</spa…	30379089	2019
Fibrosis, Liver	KMT2D	8085	0.01	Biomarker	BEFREE	<span class="gene" id="31166951-12-0-3">ALR</span> could serve as a potential molecule to inhibit <span class="disease" id="31166951-12-51-65">liver fibrosis</span>.	31166951	2019
Fibrosis, Liver	MIR214	406996	0.07	GeneticVariation	BEFREE	The receiver operating characteristic (ROC) curve showed that six miRNAs performed excellently in the diagnosis of <span class="disease" id="28127890-7-115-129">liver fibrosis</span>, with the area under the ROC curve (AUROC) over 0.8; among them <span class="gene" id="28127890-7-194-205">hsa-miR-214</span>-3p had the highest AUROC (0.867).	28127890	2017
Fibrosis, Liver	EIF3B	8662	0.01	AlteredExpression	BEFREE	The combination of piR-823 and <span class="gene" id="30556540-13-31-36">EIF3B</span> increased TGF-β1 expression, which activates HSCs in <span class="disease" id="30556540-13-90-104">liver fibrosis</span>. piR-823 may be a new target in the treatment of <span class="disease" id="30556540-13-154-168">liver fibrosis</span>.	30556540	2018
Fibrosis, Liver	IFNL3	282617	0.1	GeneticVariation	BEFREE	This study aims to assess the impact of <span class="gene" id="31793339-2-40-45">IL28B</span> <span class="variant" dbSNP="rs8099917" genes_norm="282617;80339">rs8099917</span> polymorphism on CHC genotype 4 (G4) susceptibility and <span class="disease" id="31793339-2-111-125">liver fibrosis</span> progression individually; and in combination with PNPLA3 <span class="variant" dbSNP="rs738409" gen…	31793339	2019
Fibrosis, Liver	CRP	1401	0.04	Biomarker	BEFREE	Probiotic/synbiotic use improves aminotransaminase levels and reduces proinflammatory marker high-sensitivity <span class="gene" id="31009401-14-110-128">C-reactive protein</span> and <span class="disease" id="31009401-14-133-147">liver fibrosis</span> in NAFLD patients.	31009401	2019
Fibrosis, Liver	GGT2	728441	0.04	Biomarker	BEFREE	Following a univariate logistic regression analysis, multiple logistic regression analysis indicated that aspartate transaminase (AST) (AUROC = 0.852, cut-off value = 22.5 U/L) serves as an independent predictor of notable liver inflammation, while platelet (PLT) count (AUROC = 0.905, cut-off value = 171.5 ×10&lt;sup&gt;9&lt;/sup&gt;/mL) and gamma-glutamyl transpeptidase (<span class="gene" id="2…	28487618	2017
Fibrosis, Liver	GPT	2875	0.1	Biomarker	BEFREE	We examined the relationships between polymorphisms in the genes encoding IL-10 (-1082, -819, -592) or TNF-alpha (-308, -238) and HCV clearance, <span class="gene" id="16698276-4-145-148">ALT</span> abnormalities, or serum level of type IV collagen 7S, a marker of <span class="disease" id="16698276-4-215-231">hepatic fibrosis</span>.	16698276	2006
Fibrosis, Liver	APOB	338	0.01	Biomarker	BEFREE	A case of <span class="gene" id="1568667-1-10-26">apolipoprotein B</span>-related disorder is reported in which <span class="disease" id="1568667-1-65-79">liver fibrosis</span> developed without long term administration of medium chain triglycerides, previously incriminated in the pathogenesis of this lesion.	1568667	1992
Fibrosis, Liver	RNF19A	25897	0.03	AlteredExpression	BEFREE	Then, <span class="disease" id="30700848-5-6-20">liver fibrosis</span> and cellular senescence as well as the expression of kinase such as <span class="gene" id="30700848-5-89-92">p38</span> and C-Jun N-terminal protein kinase (JNK) in mitogen-activated protein kinases (MAPK) signaling pathway were evaluated in total liver, together with measurement of cellular senescence in cholangiocytes or hep…	30700848	2019
Fibrosis, Liver	COL1A1	1277	0.4	Biomarker	CTD_human	Ascorbic acid suppresses endotoxemia and NF-&#954;B signaling cascade in alcoholic liver fibrosis in guinea pigs: a mechanistic approach.	24239723	2014
Fibrosis, Liver	MMP2	4313	0.4	AlteredExpression	BEFREE	In conclusion, PS-modified NLCs nanoparticles prolonged the retention time of Cur, and enhanced its bioavailability and delivery efficiency to the livers, resulting in reduced <span class="disease" id="29214887-7-176-190">liver fibrosis</span> and up-regulating hepatic expression of HGF and <span class="gene" id="29214887-7-239-244">MMP-2</span>.	29214887	2018
Fibrosis, Liver	PTGS2	5743	0.09	GeneticVariation	BEFREE	The present study was designed to assess the contribution of these SNPs to disease progression in patients with chronic hepatitis C. The study enrolled 220 Japanese patients with chronic hepatitis C. Three SNPs, -1195 <span class="gene" id="22863264-3-218-223">COX-2</span>, PNPLA3 and IL28B (<span class="variant" dbSNP="rs8099917" genes_norm="107075310;282617;4513;5743;80339">rs8099917</span>), w…	22863264	2012
Fibrosis, Liver	CCN2	1490	0.4	Biomarker	BEFREE	We advocate combined elimination of TGF-β signaling and <span class="gene" id="25108224-8-56-87">connective tissue growth factor</span> as a potential therapeutic target by which to attenuate <span class="disease" id="25108224-8-144-158">liver fibrosis</span>.	25108224	2014
Fibrosis, Liver	TNFSF15	9966	0.11	Biomarker	HPO
Fibrosis, Liver	IL17A	3605	0.1	Biomarker	BEFREE	We report dysregulated type 3 responses in fibrotic lesions with increased IL-17&lt;sup&gt;+&lt;/sup&gt;CD4&lt;sup&gt;+&lt;/sup&gt;/FOXP3&lt;sup&gt;hi&lt;/sup&gt;CD4&lt;sup&gt;+&lt;/sup&gt; ratio and increased <span class="gene" id="30366940-4-162-167">IL-17</span> and IL-22 production in advanced <span class="disease" id="30366940-4-201-215">liver fibrosis</span>.	30366940	2018
Fibrosis, Liver	PIK3CD	5293	0.1	AlteredExpression	BEFREE	HS-173, a novel <span class="gene" id="24326778-0-16-20">PI3K</span> inhibitor, attenuates the activation of hepatic stellate cells in <span class="disease" id="24326778-0-87-101">liver fibrosis</span>.	24326778	2013
Fibrosis, Liver	XPR1	9213	0.08	Biomarker	BEFREE	Calycosin attenuates triglyceride accumulation and <span class="disease" id="28190475-0-51-67">hepatic fibrosis</span> in murine model of non-alcoholic steatohepatitis via activating farnesoid <span class="gene" id="28190475-0-142-152">X receptor</span>.	28190475	2017
Fibrosis, Liver	MYOCD	93649	0.01	AlteredExpression	BEFREE	This study demonstrates that <span class="gene" id="19793196-11-29-38">myocardin</span> is involved in the activation of HSC; <span class="gene" id="19793196-11-77-86">myocardin</span> may serve as a novel therapeutic target in the treatment of <span class="disease" id="19793196-11-147-161">liver fibrosis</span>.	19793196	2010
Fibrosis, Liver	PSMD9	5715	0.01	AlteredExpression	BEFREE	Increased expression of CDK inhibitor protein <span class="gene" id="19664251-8-46-49">p27</span> was consistent with its mRNA level detected in early group while the same was found to be negatively associated with <span class="disease" id="19664251-8-167-181">liver fibrosis</span>.	19664251	2009
Fibrosis, Liver	CTNNB1	1499	0.5	Biomarker	HPO
Fibrosis, Liver	IL1RN	3557	0.04	GeneticVariation	BEFREE	In conclusion, a genetic polymorphism in the <span class="gene" id="9622392-6-45-51">IL1-Ra</span> gene may influence the risk of developing <span class="disease" id="9622392-6-94-110">hepatic fibrosis</span> in Japanese alcoholics.	9622392	1998
Fibrosis, Liver	FBL	2091	0.1	Biomarker	BEFREE	We calculated aspartate aminotransferase (AST)-to-platelet ratio index (APRI) and fibrosis-4 (<span class="gene" id="30607435-6-94-97">FIB</span>-4) scores - laboratory-based biomarkers of <span class="disease" id="30607435-6-141-155">liver fibrosis</span>.	30607435	2019
Fibrosis, Liver	TAB1	10454	0.01	Biomarker	BEFREE	Collectively, these data suggest that miR-134 inhibits the activation of HSCs via directly targeting <span class="gene" id="30645141-9-101-105">TAB1</span>, and the restoration of miR-134 or targeting <span class="gene" id="30645141-9-151-155">TAB1</span> is of clinical significance in the treatment of <span class="disease" id="30645141-9-204-218">liver fibrosis</span>.	30645141	2019
Fibrosis, Liver	HK2	3099	0.01	AlteredExpression	BEFREE	The <span class="gene" id="26889748-5-4-9">HK-II</span> expression in HBV-related HCC was significantly higher than that in HCV-related HCC, HBV-related liver fibrosis, and control liver (P = 0.007, P = 0.029, and P = 0.008, respectively) but had no significant elevation in and no significant differences between HCV-related HCC, HBV-related <span class="disease" id="26889748-5-297-311">liver fibr…	26889748	2016
Fibrosis, Liver	TIMP1	7076	0.1	Biomarker	BEFREE	Unexpectedly, in comparison to wild type littermates, <span class="gene" id="28386095-7-54-60">TIMP-1</span>-deficient mice were not protected from <span class="disease" id="28386095-7-100-114">liver fibrosis</span> induced by BDL or CCl&lt;sub&gt;4&lt;/sub&gt;.	28386095	2017
Fibrosis, Liver	MMRN1	22915	0.1	GeneticVariation	BEFREE	Lhx2(-/-) embryos contain numerous activated HSCs and display a progressively increased deposition of the <span class="gene" id="15536133-3-106-109">ECM</span> proteins associated with <span class="disease" id="15536133-3-135-149">liver fibrosis</span>, suggesting that Lhx2 inhibits HSC activation.	15536133	2004
Fibrosis, Liver	TGFBR2	7048	0.06	AlteredExpression	BEFREE	Hepatocarcinoma-intestine-pancreas/pancreatitis-associated protein (HIP/PAP) confers protection against <span class="disease" id="31641222-0-104-120">hepatic fibrosis</span> through downregulation of <span class="gene" id="31641222-0-147-187">transforming growth factor β receptor II</span>.	31641222	2020
Fibrosis, Liver	TP63	8626	0.01	Biomarker	BEFREE	These data suggest that <span class="gene" id="28325896-8-24-29">Sjp40</span> might inhibit HSCs activation by promoting cellular senescence via SKP2/P27 signaling pathway, which put forward novel mechanism in the treatment of <span class="disease" id="28325896-8-179-193">liver fibrosis</span>.	28325896	2017
Fibrosis, Liver	CXCL10	3627	0.08	Biomarker	BEFREE	<span class="gene" id="29860220-0-0-6">CXCL10</span>-induced IL-9 promotes <span class="disease" id="29860220-0-29-43">liver fibrosis</span> via Raf/MEK/ERK signaling pathway.	29860220	2018
Fibrosis, Liver	FBL	2091	0.1	Biomarker	BEFREE	We aimed to evaluate the association of four <span class="disease" id="30808572-2-45-59">liver fibrosis</span> scores (fibrosis-4 -<span class="gene" id="30808572-2-80-83">FIB</span>-4-, NAFLD fibrosis score -NFS-, BARD and aspartate aminotransferase/alanine aminotransferase ratio -AST/ALT-) with mortality and incident disability at 6 years in an older population.	30808572	2019
Fibrosis, Liver	PCBP4	57060	0.01	Biomarker	BEFREE	p300/<span class="gene" id="29862292-0-5-8">CBP</span> as a Key Nutritional Sensor for Hepatic Energy Homeostasis and <span class="disease" id="29862292-0-72-86">Liver Fibrosis</span>.	29862292	2018
Fibrosis, Liver	MIR18A	406953	0.01	AlteredExpression	BEFREE	Expression levels of serum <span class="gene" id="30014495-10-27-34">miR-18a</span>-5p were correlated with increasing <span class="disease" id="30014495-10-70-86">hepatic fibrosis</span> (<span class="disease" id="30014495-10-88-90">HF</span>) stage in CFLD (r&lt;sub&gt;s&lt;/sub&gt; = 0.56; P &lt; 0.0001), showing good diagnostic accuracy for distinguishing severe (F3-F4) from mild/moderate fib…	30014495	2018
Fibrosis, Liver	HFE	3077	0.1	GeneticVariation	BEFREE	The <span class="gene" id="12377814-15-4-7">HFE</span> <span class="variant" dbSNP="rs1800730" genes_norm="3077">S65C</span> mutation may lead to mild to moderate hepatic iron overload but neither clinically manifest haemochromatosis nor iron associated extensive <span class="disease" id="12377814-15-152-166">liver fibrosis</span> was encountered in any of the patients carrying this mutation.	12377814	2002
Fibrosis, Liver	SMAD2	4087	0.1	Biomarker	BEFREE	&lt;i&gt;Euonymus alatus&lt;/i&gt; and its monomers alleviate <span class="disease" id="30787972-0-50-64">liver fibrosis</span> both in mice and LX2 cells by blocking TβR1-<span class="gene" id="30787972-0-109-114">Smad2</span>/3 and TNF-α-NF-κB pathways.	30787972	2019
Fibrosis, Liver	SERPINH1	871	0.36	Biomarker	BEFREE	Thereafter, according to the co-expression network analysis, the regulations of three core genes (Cenpp, Cyp2c55, <span class="gene" id="31047894-7-114-122">Serpinh1</span>) were verified that might be targets for treating <span class="disease" id="31047894-7-173-187">liver fibrosis</span>.	31047894	2019
Fibrosis, Liver	GPT	2875	0.1	AlteredExpression	BEFREE	Logistic regression analysis showed that significant predictors of insulin resistance were high <span class="gene" id="25417617-10-96-116">alanine transaminase</span> levels (odds ratio, 0.97; 95% confidence interval, 0.944-0.997) and <span class="disease" id="25417617-10-185-199">liver fibrosis</span> stage (odds ratio, 0.114; 95% confidence interval, 0.021-0.607).	25417617	2014
Fibrosis, Liver	NLRP6	171389	0.01	Biomarker	BEFREE	However, <span class="negexp">no known direct role</span> of <span class="gene" id="29966662-2-33-38">NLRP6</span>, a member of NLRPs, has been reported in <span class="disease" id="29966662-2-80-94">liver fibrosis</span>.	29966662	2018
Fibrosis, Liver	ACTB	60	0.1	Biomarker	BEFREE	Here, the relationship between SM α-<span class="gene" id="31476284-3-36-41">actin</span> and type 1 collagen expression (COL1A1), a major extracellular matrix protein important in <span class="disease" id="31476284-3-133-147">liver fibrosis</span>, is investigated with the results demonstrating that knockout of SM α-<span class="gene" id="31476284-3-218-223">actin</span> leads to reduced <span c…	31476284	2019
Fibrosis, Liver	NPPA	4878	0.3	Biomarker	CTD_human	Inhibition of cGMP-specific phosphodiesterase type 5 reduces sodium excretion and arterial blood pressure in patients with NaCl retention and ascites.	15613622	2005
Fibrosis, Liver	PRKAA1	5562	0.04	Biomarker	BEFREE	This study was to investigate the anti-inflammatory effect of celastrol in <span class="disease" id="31742890-3-75-89">liver fibrosis</span> and to further reveal mechanisms of celastrol-induced anti-inflammatory effects with a focus on <span class="gene" id="31742890-3-186-190">AMPK</span>-SIRT3 signalling.	31742890	2020
Fibrosis, Liver	GNMT	27232	0.03	AlteredExpression	BEFREE	Finally, hepatic AAV-mediated <span class="gene" id="30115977-9-30-34">GNMT</span> also reduced CCl4-induced miR-224 expression and <span class="disease" id="30115977-9-84-98">liver fibrosis</span>.	30115977	2018
Fibrosis, Liver	TNFSF10	8743	0.06	Biomarker	BEFREE	<span class="gene" id="28885731-1-0-5">TRAIL</span> pDNA delivered by HCC-targeted LCPP NPs in combination with conventional sorafenib treatment attenuated HCC progression as well as <span class="disease" id="28885731-1-137-151">liver fibrosis</span>.	28885731	2018
Fibrosis, Liver	CCL4L2	9560	0.1	Biomarker	BEFREE	In vivo study, experimental <span class="disease" id="21726622-5-28-42">liver fibrosis</span> models were built by carbon tetrachloride (<span class="gene" id="21726622-5-86-91">CCl(4</span>)) or common bile duct ligation (CBDL) in Wistar rats.	21726622	2011
Fibrosis, Liver	SMAD7	4092	0.1	AlteredExpression	BEFREE	Furthermore, mice lacking miR-21 show increased <span class="gene" id="27775690-9-48-54">Smad-7</span> expression, which may be driving the decrease in biliary hyperplasia and <span class="disease" id="27775690-9-128-144">hepatic fibrosis</span>.	27775690	2016
Fibrosis, Liver	GPT	2875	0.1	AlteredExpression	BEFREE	Spearman correlation and multiple regression analyses were performed to determine the relationship between <span class="disease" id="27788034-5-107-121">liver fibrosis</span>, inflammation, steatosis, and alanine aminotransferase (<span class="gene" id="27788034-5-178-181">ALT</span>) levels and viscoelastic and diffusion parameters.	27788034	2017
Fibrosis, Liver	ALB	213	0.4	Biomarker	CTD_human	The value of serum ischemia-modified albumin for assessing liver function in patients with chronic liver disease.	21851314	2011
Fibrosis, Liver	CCN2	1490	0.4	Biomarker	CTD_human	Gene Expression Patterns Associated With Histopathology in Toxic Liver Fibrosis.	26396155	2016
Fibrosis, Liver	IL17A	3605	0.1	Biomarker	BEFREE	<span class="gene" id="23842754-2-0-6">IL-17A</span> is critical in inflammation, but its relation to <span class="disease" id="23842754-2-56-70">liver fibrosis</span> remains elusive.	23842754	2013
Fibrosis, Liver	VEGFA	7422	0.39	Biomarker	CTD_human	Hypoxia-induced VEGF and collagen I expressions are associated with angiogenesis and fibrogenesis in experimental cirrhosis.	11981751	2002
Fibrosis, Liver	MAFD2	4096	0.02	Biomarker	BEFREE	Restoration of SIRT1 protein was observed in the in vivo spontaneously <span class="disease" id="26435214-10-71-85">liver fibrosis</span> reversion model and in vitro <span class="gene" id="26435214-10-115-118">MDI</span> (isobutylmethylxanthine, dexamethasone, and insulin)-induced reversed stellate cells, and forced expression of SIRT1 also promoted the reversal of activated stellate cells.	26435214	2015
Fibrosis, Liver	TPH2	121278	0.01	AlteredExpression	BEFREE	Studies of TPH2KI mice confirm that <span class="gene" id="21071507-7-36-40">TPH2</span>-mediated production of serotonin plays an important role in remodeling damaged bile ducts because mice with decreased <span class="gene" id="21071507-7-159-163">TPH2</span> function have reduced biliary serotonin levels and exhibit excessive cholangiocyte proliferation, accumulation of aberrant ductules and l…	21071507	2011
Fibrosis, Liver	GPT	2875	0.1	Biomarker	BEFREE	Among the independent factors (sex, age, HCV genotype, HCV-RNA level, effect of interferon therapy, serum <span class="gene" id="11873109-5-106-130">alanine aminotransferase</span> before interferon therapy, and histologic stage and grade) tested by Cox proportional-hazards analysis, histologic stage (<span class="disease" id="11873109-5-253-269">hepatic fibrosis</span>) before interferon was sig…	11873109	2002
Fibrosis, Liver	MIR30C2	407032	0.31	Biomarker	CTD_human	Plasma microRNA profiles in rat models of hepatocellular injury, cholestasis, and steatosis.	22363424	2012
Fibrosis, Liver	IGF1	3479	0.08	GeneticVariation	BEFREE	Cirrhosis of the liver is characterised by changes in <span class="gene" id="8708531-2-54-59">IGF-I</span> and IGFBPs associated with <span class="disease" id="8708531-2-87-101">liver fibrosis</span> and regeneration.	8708531	1996
Fibrosis, Liver	LOXL1	4016	0.32	AlteredExpression	BEFREE	Inhibition of <span class="gene" id="29366776-0-14-34">lysyl oxidase-like 1</span> (<span class="gene" id="29366776-0-36-41">LOXL1</span>) expression arrests <span class="disease" id="29366776-0-62-76">liver fibrosis</span> progression in cirrhosis by reducing elastin crosslinking.	29366776	2018
Fibrosis, Liver	IL1B	3553	0.07	Biomarker	BEFREE	MCD diet-fed mice developed fibrotic steatohepatitis; MCC950 suppressed the increase in hepatic caspase 1 and <span class="gene" id="28167322-8-110-115">IL-1β</span>, lowered numbers of macrophages and neutrophils in the liver, and improved <span class="disease" id="28167322-8-191-205">liver fibrosis</span>.	28167322	2017
Fibrosis, Liver	SERPINA1	5265	0.4	GeneticVariation	BEFREE	Our recent study indicates that an autophagy enhancer drug can decrease the hepatic load of mutant <span class="gene" id="21683248-3-99-101">AT</span> and reduce <span class="disease" id="21683248-3-113-129">hepatic fibrosis</span> in a mouse model of <span class="gene" id="21683248-3-150-152">AT</span> deficiency.	21683248	2011
Fibrosis, Liver	MIR30C2	407032	0.31	AlteredExpression	BEFREE	In addition to previously established miRNAs known to be regulated in <span class="disease" id="26120970-8-70-84">liver fibrosis</span> in a TGF-β-dependent manner (e.g., miR-29, miR-133), miR-193 and <span class="gene" id="26120970-8-150-157">miR-30c</span> were observed to be specifically downregulated not only in experimental hepatofibrogenesis but also in human <span class="disease" id="26120…	26120970	2015
Fibrosis, Liver	STING1	340061	0.01	Biomarker	BEFREE	We investigated whether <span class="gene" id="30213555-3-24-29">STING</span> regulates diet-induced in hepatic steatosis, inflammation, and <span class="disease" id="30213555-3-93-107">liver fibrosis</span> in mice.	30213555	2018
Fibrosis, Liver	PHKG2	5261	0.11	Biomarker	HPO
Fibrosis, Liver	AHSA1	10598	0.03	AlteredExpression	BEFREE	Then, <span class="disease" id="30700848-5-6-20">liver fibrosis</span> and cellular senescence as well as the expression of kinase such as <span class="gene" id="30700848-5-89-92">p38</span> and C-Jun N-terminal protein kinase (JNK) in mitogen-activated protein kinases (MAPK) signaling pathway were evaluated in total liver, together with measurement of cellular senescence in cholangiocytes or hep…	30700848	2019
Fibrosis, Liver	AHR	196	0.32	AlteredExpression	BEFREE	The goal of this study was to investigate how the expression of <span class="gene" id="31170413-2-64-67">AhR</span> by different liver cell types, hepatic stellate cells (HSCs) in particular, affects <span class="disease" id="31170413-2-152-166">liver fibrosis</span> in mice.	31170413	2019
Fibrosis, Liver	CYP2D6	1565	0.02	Biomarker	BEFREE	We herein reported that the non-specific liver inflammation triggered by carbon tetrachloride (CCl&lt;sub&gt;4&lt;/sub&gt;) recruited high numbers of CD4+T, CD8+T and B cells, and elevated the expression of proinflammaitory cytokines in Balb/c mice, further breaking liver tolerance and inducing autoimmune response, AIH inflammation and <span class="disease" id="31794800-3-326-340">liver fibrosis<…	31794800	2020
Fibrosis, Liver	ANGPT2	285	0.02	Biomarker	BEFREE	In addition, the number of fenestrae in the hepatic sinusoid showed notable differences between the groups, and the serum levels of MMP-8, VEGF and <span class="gene" id="31534314-10-148-162">angiopoietin-2</span> were increased in the mice with <span class="disease" id="31534314-10-195-209">liver fibrosis</span> and reduced by carvedilol treatment.	31534314	2019
Fibrosis, Liver	TNF	7124	0.1	Biomarker	BEFREE	The increase of MMP-9 and suppressed activation of hepatic stellate cells (HSCs) through the regulation of humoral factors (<span class="gene" id="24104560-8-124-128">TNFα</span> and TGFβ) contribute to the improvement of <span class="disease" id="24104560-8-172-186">liver fibrosis</span> by MSCs comprising about 94% of P2 cells.	24104560	2013
Fibrosis, Liver	MMP9	4318	0.1	Biomarker	BEFREE	This study evaluated the role of ASH1 and EZH2 in two mechanistically different therapeutic modalities, HGF and <span class="gene" id="25380300-3-112-118">mMMP-9</span> gene transfer in CCl4 induced rat <span class="disease" id="25380300-3-153-167">liver fibrosis</span>.	25380300	2014
Fibrosis, Liver	PIK3CA	5290	0.1	Biomarker	BEFREE	The aim of this study is to investigate the antifibrotic efficacy of NR in thioacetamide (TAA)-induced <span class="disease" id="28830755-2-103-119">hepatic fibrosis</span> in rats through evaluating NR effect on the <span class="gene" id="28830755-2-164-168">PI3K</span>/Akt pathway.	28830755	2017
Fibrosis, Liver	COL18A1	80781	0.02	AlteredExpression	BEFREE	<span class="gene" id="15605080-6-0-10">Endostatin</span>/collagen XVIII expression in nontumor tissues correlated with tumor stages (P=0.014) and expression of vascular endothelial growth factor (P=0.007), but not the stages of <span class="disease" id="15605080-6-182-198">hepatic fibrosis</span> (P&gt;0.05).	15605080	2005
Fibrosis, Liver	PNPLA3	80339	0.1	GeneticVariation	BEFREE	In multivariate models adjusting for histologic features of nonalcoholic steatohepatitis and <span class="disease" id="28362682-5-93-107">liver fibrosis</span>, <span class="gene" id="28362682-5-109-115">PNPLA3</span> <span class="variant" dbSNP="rs738409" genes_norm="80339">I148M</span> is associated with a decrease in VLDL particle size.	28362682	2019
Fibrosis, Liver	TGFB2	7042	0.04	AlteredExpression	BEFREE	Compared with controls, both TGF-beta1 and <span class="gene" id="15137003-7-43-52">TGF-beta2</span> mRNA expression increased in the liver during the progress of <span class="disease" id="15137003-7-115-129">liver fibrosis</span> in patients with KP and LT on the array.	15137003	2004
Fibrosis, Liver	SPP1	6696	0.4	AlteredExpression	BEFREE	Our results showed that hepatic expression of <span class="gene" id="29196165-6-46-49">OPN</span> was increased in patients with <span class="disease" id="29196165-6-81-95">liver fibrosis</span>.	29196165	2018
Fibrosis, Liver	POU5F1P3	642559	0.02	Biomarker	BEFREE	<span class="gene" id="31404112-0-0-4">Oct4</span> and Hnf4α-induced hepatic stem cells ameliorate chronic liver injury in <span class="disease" id="31404112-0-77-91">liver fibrosis</span> model.	31404112	2019
Fibrosis, Liver	HFE	3077	0.1	GeneticVariation	BEFREE	These results suggest that <span class="gene" id="12557137-9-27-30">HFE</span> mutations accelerate <span class="disease" id="12557137-9-52-68">hepatic fibrosis</span> in hepatitis C but may <span class="negexp">not be</span> responsible for progression to end-stage liver disease.	12557137	2003
Fibrosis, Liver	ACTB	60	0.1	Biomarker	BEFREE	Those events all together precipitated in initiation of <span class="disease" id="31499193-8-56-70">liver fibrosis</span> as confirmed by the elevation of alpha-smooth muscle <span class="gene" id="31499193-8-124-129">actin</span> (<span class="gene" id="31499193-8-131-136">α-SMA</span>) and liver collagen content.	31499193	2019
Fibrosis, Liver	IGFBP7	3490	0.05	Biomarker	BEFREE	Autophagy is a self-degrading process.Previously, we showed that insulin-like growth factor binding protein-related protein 1 (<span class="gene" id="31468266-1-127-135">IGFBPrP1</span>) is a novel transforming growth factor β1 (TGFβ1)-interacting factor in <span class="disease" id="31468266-1-208-222">liver fibrosis</span>; the role of TGFβ1-mediated autophagy in hepatic stellate cells (HSCs) ac…	31468266	2020
Fibrosis, Liver	SRF	6722	0.02	AlteredExpression	BEFREE	In conclusion, we propose that <span class="gene" id="31442911-11-31-34">SRF</span> integrates transcriptional activation of NCF1/NCF2 and ROS production to promote <span class="disease" id="31442911-11-116-130">liver fibrosis</span>.	31442911	2019
Fibrosis, Liver	TIMP1	7076	0.1	Biomarker	BEFREE	The combination of serum PDGF-BB, <span class="gene" id="14606082-15-34-44">TIMP-1mRNA</span> and <span class="gene" id="14606082-15-49-59">TIMP-1mRNA</span>/MMP-1mRNA in PBMCs is even more efficient in screening <span class="disease" id="14606082-15-115-129">liver fibrosis</span>.	14606082	2003
Fibrosis, Liver	LGMN	5641	0.02	GeneticVariation	BEFREE	We also identified several new genes, such as perilipin-3, <span class="gene" id="25380136-7-59-67">legumain</span>, and myocilin, which were associated with <span class="disease" id="25380136-7-110-124">liver fibrosis</span>.	25380136	2014
Fibrosis, Liver	GPT	2875	0.1	AlteredExpression	BEFREE	Multivariate analysis did identify (i) four independent variables that could explain the degree of <span class="disease" id="9565097-14-99-113">liver fibrosis</span>-the sex of the patient, the number of blood units received before transplantation, increased <span class="gene" id="9565097-14-207-210">ALT</span> levels at the time of LB, and the occurrence of at least one acute rejection episode (…	9565097	1998
Fibrosis, Liver	TMEM30A	55754	0.01	Biomarker	BEFREE	<span class="gene" id="28919113-5-0-7">Tmem30a</span> LKO mice experienced hyperbilirubinemia, hypercholanemia, inflammatory infiltration, ductular proliferation, and <span class="disease" id="28919113-5-121-135">liver fibrosis</span>.	28919113	2017
Fibrosis, Liver	MIR21	406991	0.1	AlteredExpression	BEFREE	An adenoviral vector (Ad-TuD-21) carrying the sponging ToughDecoy (TuD)-RNA sequence against <span class="gene" id="27226339-4-93-99">miR-21</span> was constructed to reduce <span class="gene" id="27226339-4-126-132">miR-21</span> expression efficiently in vitro and in vivo Histological and immunohistological examinations were performed to evaluate the inhibitory effects and mechanism of Ad-TuD-2…	27226339	2016
Fibrosis, Liver	HIF1A	3091	0.1	Biomarker	BEFREE	The purpose of this study was to investigate whether Ger-Gen-Chyn-Lian-Tang (GGCLT) suppresses oxidative stress, inflammation, and angiogenesis during experimental <span class="disease" id="31455001-1-164-178">liver fibrosis</span> through the hypoxia-inducible factor-1α (<span class="gene" id="31455001-1-220-226">HIF-1α</span>)-mediated pathway.	31455001	2019
Fibrosis, Liver	CARD10	29775	0.01	Biomarker	BEFREE	CARD9, <span class="gene" id="24018495-9-7-13">CARD10</span> and COP had <span class="negexp">no role</span> in <span class="disease" id="24018495-9-37-51">liver fibrosis</span> but may be involved in hepatic carcinogenesis and they could be used as markers for HCC diagnosis and candid genes for molecular target therapy.	24018495	2014
Fibrosis, Liver	TGFB1	7040	0.4	Biomarker	BEFREE	Paeoniflorin exerts protective effect on radiation-induced <span class="disease" id="29636890-0-59-75">hepatic fibrosis</span> in rats via <span class="gene" id="29636890-0-88-94">TGF-β1</span>/Smads signaling pathway.	29636890	2018
Fibrosis, Liver	MAPK1	5594	0.07	Biomarker	BEFREE	These results demonstrate that astragaloside IV inhibits HSC activation by inhibiting generation of oxidative stress and associated <span class="gene" id="23459070-8-132-135">p38</span> MAPK activation and provide novel insights into the mechanisms of astragaloside IV as an antifibrogenic candidate in the prevention and treatment of <span class="disease" id="23459070-8-285-299">liver fibrosis</sp…	23459070	2013
Fibrosis, Liver	ACE2	59272	0.06	AlteredExpression	BEFREE	Short-term treatment with AVE0991 decreased the activity of <span class="gene" id="26406236-11-60-64">ACE2</span>, long-term treatment did not affect <span class="disease" id="26406236-11-101-117">hepatic fibrosis</span> in BDL rats.	26406236	2015
Fibrosis, Liver	GPT	2875	0.1	AlteredExpression	BEFREE	Therefore, the diagnostic performance of 2-D-SWE in assessing <span class="disease" id="29122316-8-62-76">liver fibrosis</span> stages in patients with elevated <span class="gene" id="29122316-8-110-113">ALT</span> levels was promising.	29122316	2018
Fibrosis, Liver	SMAD7	4092	0.1	Biomarker	BEFREE	Our results indicate that miR-212-3p facilitates the activation of HSCs and TGF-β pathway by targeting <span class="gene" id="29307832-8-103-108">SMAD7</span>, highlighting that it can be served as a novel biomarker or therapeutic target for <span class="disease" id="29307832-8-192-206">liver fibrosis</span>.	29307832	2018
Fibrosis, Liver	BECN1	8678	0.01	Biomarker	BEFREE	However, autophagy suppression induced by <span class="gene" id="31508820-7-42-47">Becn1</span> knockdown in MSCs resulted in enhanced antifibrotic effects on <span class="disease" id="31508820-7-111-113">LF</span>.	31508820	2020
Fibrosis, Liver	FAS	355	0.03	GeneticVariation	BEFREE	Genetic polymorphism -670A&gt;G in <span class="gene" id="22352690-3-32-35">Fas</span> gene was associated with significant <span class="disease" id="22352690-3-73-87">liver fibrosis</span> and cirrhosis.	22352690	2012
Fibrosis, Liver	TNF	7124	0.1	Biomarker	BEFREE	Thus, the aim of this research will be to evaluate the effect of supplementation with total anthocyanin-base standardized cornelian cherry fruit extract on liver function (Serum levels of Alanine aminotransferase (ALT), Aspartate aminotransferase (AST), cytokeratin-18 fragment M30 (CK-18 M30), as well as steatosis and <span class="disease" id="31324181-5-320-337">fibrosis of liver</span>), <span …	31324181	2019
Fibrosis, Liver	NUCB1	4924	0.01	Biomarker	BEFREE	Long-term <span class="gene" id="29176777-13-10-13">NUC</span> therapy may lead to a decline of non-invasive indices of <span class="disease" id="29176777-13-71-87">hepatic fibrosis</span> in HCC patients.	29176777	2017
Fibrosis, Liver	MIR542	664617	0.01	Biomarker	BEFREE	Our results suggest that downregulation of <span class="gene" id="30368874-7-43-50">miR-542</span>-3p prevents <span class="disease" id="30368874-7-63-77">liver fibrosis</span> both in vitro and in vivo, highlighting its potential as a novel biomarker or therapeutic target for <span class="disease" id="30368874-7-179-195">hepatic fibrosis</span>.	30368874	2019
Fibrosis, Liver	PIK3CB	5291	0.1	AlteredExpression	BEFREE	Actin and <span class="gene" id="28104102-12-10-14">PI3K</span> expression was increased in parallel with the development of <span class="disease" id="28104102-12-76-92">hepatic fibrosis</span>.	28104102	2017
Fibrosis, Liver	CCN1	3491	0.05	Biomarker	BEFREE	We show that <span class="gene" id="25822023-2-13-17">CCN1</span> (also known as <span class="gene" id="25822023-2-33-38">CYR61</span>), a matricellular protein that dampens and resolves <span class="disease" id="25822023-2-91-105">liver fibrosis</span>, also mediates cholangiocyte proliferation and ductular reaction, which are repair responses to cholestatic injury.	25822023	2015
Fibrosis, Liver	FOXO1	2308	0.03	AlteredExpression	BEFREE	In this study, we aimed to examine the effects of Esculetin, a well-known anti-oxidant on TGF-β1 mediated <span class="disease" id="28527877-2-106-120">liver fibrosis</span> and <span class="gene" id="28527877-2-125-130">FoxO1</span> activity.	28527877	2017
Fibrosis, Liver	MAP2K7	5609	0.02	Biomarker	BEFREE	Combining sorafenib with a <span class="gene" id="29463989-9-27-30">MEK</span> inhibitor suppressed both paradoxical MAPK activation and HSC activation &lt;i&gt;in vitro&lt;/i&gt;, and alleviated <span class="disease" id="29463989-9-136-150">liver fibrosis</span> in a CCl&lt;sub&gt;4&lt;/sub&gt;-induced murine model of liver damage.	29463989	2018
Fibrosis, Liver	CTNNB1	1499	0.5	Biomarker	CTD_human	Tumor formation in liver of conditional &#946;-catenin-deficient mice exposed to a diethylnitrosamine/phenobarbital tumor promotion regimen.	21047994	2011
Fibrosis, Liver	CCN2	1490	0.4	AlteredExpression	BEFREE	Subsequently, to determine the role of Galectin‑1 in <span class="disease" id="30365068-5-53-67">liver fibrosis</span>, the expression levels of transforming growth factor (TGF)‑β1, <span class="gene" id="30365068-5-131-162">connective tissue growth factor</span> (<span class="gene" id="30365068-5-164-168">CTGF</span>) and α‑smooth muscle actin (α‑SMA) pre‑ and post‑transfection were evaluated by…	30365068	2019
Fibrosis, Liver	GDF2	2658	0.03	Biomarker	BEFREE	Moreover, the findings unveil a promising surrogate biomarker for the diagnosis of hepatic fibrosis, thereby representing an efficient "<span class="gene" id="29223735-9-136-140">BMP9</span> neutralization" approach in alleviating <span class="disease" id="29223735-9-181-197">hepatic fibrosis</span>.	29223735	2018
Fibrosis, Liver	MASP1	5648	0.01	AlteredExpression	BEFREE	The activity of <span class="gene" id="23841802-2-16-22">MASP-1</span> in the peripheral blood has been identified previously as a highly significant predictor of the severity of <span class="disease" id="23841802-2-131-145">liver fibrosis</span> in hepatitis C virus (HCV) infection, but not in liver disease of other aetiologies.	23841802	2013
Fibrosis, Liver	MIR200B	406984	0.02	Biomarker	BEFREE	Prolonged darkness reduces <span class="disease" id="28634212-0-27-41">liver fibrosis</span> in a mouse model of primary sclerosing cholangitis by <span class="gene" id="28634212-0-96-104">miR-200b</span> down-regulation.	28634212	2017
Fibrosis, Liver	S1PR2	9294	0.02	AlteredExpression	BEFREE	H19 deficiency protects mice from BDL-induced cholangiocyte proliferation and <span class="disease" id="31063660-7-78-80">LF</span> by inhibiting bile-acid-induced expression and activation of <span class="gene" id="31063660-7-142-147">S1PR2</span> and sphingosine kinase 2 (SphK2).	31063660	2019
Fibrosis, Liver	TM7SF2	7108	0.06	Biomarker	BEFREE	BML-111 equilibrated ACE-AngII-AT1R and ACE2-<span class="gene" id="28822808-0-45-51">Ang-(1</span>-7)-Mas axis to protect <span class="disease" id="28822808-0-75-91">hepatic fibrosis</span> in rats.	28822808	2017
Fibrosis, Liver	SNAI1	6615	0.03	AlteredExpression	BEFREE	We, for the first time, report the role of WFA in modulating the expression of LOXL2 and <span class="gene" id="31336025-11-89-95">Snail1</span> in addition to vimentin inhibition and regulation of NFκB signaling for the treatment of <span class="disease" id="31336025-11-185-199">liver fibrosis</span>.	31336025	2019
Fibrosis, Liver	MMRN1	22915	0.1	Biomarker	BEFREE	The <span class="gene" id="29408647-14-4-7">ECM</span>-receptor interaction pathway associated fibrogenic hepatic progenitor cell differentiation and <span class="disease" id="29408647-14-103-117">liver fibrosis</span> may play an important role in carcinogenesis of PLC.	29408647	2018
Fibrosis, Liver	LGALS3BP	3959	0.4	Biomarker	BEFREE	In addition, <span class="gene" id="28621007-6-13-34">mac-2 binding protein</span> glycosylation isomer (M2BPGi), a biomarker for <span class="disease" id="28621007-6-82-96">liver fibrosis</span>, was reduced after the therapy.	28621007	2017
Fibrosis, Liver	FN1	2335	0.1	AlteredExpression	BEFREE	Endoglin deficiency in HSC significantly aggravates fibrosis in response to injury in two different murine models of <span class="disease" id="28941022-13-117-131">liver fibrosis</span> and increases α-SMA and <span class="gene" id="28941022-13-156-167">fibronectin</span> expression in vitro.	28941022	2018
Fibrosis, Liver	TGFB1	7040	0.4	Biomarker	BEFREE	Quercetin attenuated liver damage by suppressing the <span class="gene" id="28839277-6-53-59">TGF-β1</span>/Smads signaling pathway and activating the PI3K/Akt signaling pathway to inhibit autophagy in BDL- or CCl&lt;sub&gt;4&lt;/sub&gt;- induced <span class="disease" id="28839277-6-187-201">liver fibrosis</span>.	28839277	2017
Fibrosis, Liver	TMSB4X	7114	0.08	Biomarker	BEFREE	Taken together, findings in our present studies suggested that exogenous <span class="gene" id="31542221-9-73-76">Tβ4</span> alleviated BDL-induced cholestatic <span class="disease" id="31542221-9-112-126">liver fibrosis</span> through downregulating PDGF/PDGFR and TGFβ/Smad pathways.	31542221	2020
Fibrosis, Liver	FBL	2091	0.1	GeneticVariation	BEFREE	According to histopathology, <span class="disease" id="30145564-6-29-43">liver fibrosis</span> was METAVIR F0 in 2 (2.0%), F1 in 43 (42.6%), F2 in 34 (33.7%), F3 in 16 (15.8%), and F4 in 6 (5.9%) patients, and was correlated with ARFI (p = 0.0001), APRI (p = 0.012), and <span class="gene" id="30145564-6-220-223">FIB</span>-4 (p = 0.004).	30145564	2018
Fibrosis, Liver	TGFB1	7040	0.4	Biomarker	BEFREE	We analyzed miR-200a regulation of SIRT1 expression in CCl&lt;sub&gt;4&lt;/sub&gt;-induced <span class="disease" id="28025657-3-79-93">liver fibrosis</span> and <span class="gene" id="28025657-3-98-104">TGF-β1</span>-mediated activation of HSC. miR-200a, SIRT1, α-SMA, Col1A1, Notch1 and NICD expression were estimated by Western blotting, qRT-PCR and Immunohistochemistry.	28025657	2017
Fibrosis, Liver	IL9	3578	0.03	Biomarker	BEFREE	<span class="gene" id="31436861-3-0-13">Interleukin-9</span> has been shown to contribute to <span class="disease" id="31436861-3-46-60">liver fibrosis</span> in patients with chronic hepatitis B and in a mouse model due to carbon tetrachloride.	31436861	2019
Fibrosis, Liver	CCL4L2	9560	0.1	Biomarker	BEFREE	Quantification of CTGF mRNA by a real-time reverse-transcription polymerase chain reaction (RT-PCR) assay showed a significant increase of CTGF mRNA in both <span class="gene" id="10498649-8-157-162">CCl(4</span>)-induced and bile duct-ligated rat models of <span class="disease" id="10498649-8-208-222">liver fibrosis</span>.	10498649	1999
Fibrosis, Liver	TTR	7276	0.01	AlteredExpression	BEFREE	In univariate analysis, albumin, prothrombin time, <span class="gene" id="30392460-6-51-61">prealbumin</span>, cholinesterase and RBP were significantly altered in those with encephalopathy (p &lt; 0.01), but only <span class="gene" id="30392460-6-163-173">prealbumin</span>, cholinesterase and RBP levels were significant predictors in multivariate analysis, and each was linked to the severity of …	30392460	2019
Fibrosis, Liver	SMN1	6606	0.1	AlteredExpression	BEFREE	ALDH2 deficiency accentuated CCl&lt;sub&gt;4&lt;/sub&gt; -induced <span class="disease" id="29799157-5-54-68">liver fibrosis</span> in mice, accompanied by increased expression of collagen 1α1, α-<span class="gene" id="29799157-5-133-136">SMA</span> and TIMP-1.	29799157	2018
Fibrosis, Liver	MIR132	406921	0.01	Biomarker	BEFREE	Smurf2, an E3 ubiquitin ligase, interacts with PDE4B and attenuates <span class="disease" id="29100790-0-68-82">liver fibrosis</span> through <span class="gene" id="29100790-0-91-98">miR-132</span> mediated CTGF inhibition.	29100790	2018
Fibrosis, Liver	CD151	977	0.01	Biomarker	BEFREE	These regulatory and functional studies identify <span class="gene" id="28473332-14-49-54">CD151</span> as a potential therapeutic target to treat <span class="disease" id="28473332-14-98-112">liver fibrosis</span> and HCC.	28473332	2017
Fibrosis, Liver	NFE2L2	4780	0.4	Biomarker	BEFREE	More importantly, this genomic analysis of nano-TiO2 treated HepG2 cells linked some of the in vitro canonical pathways to in vivo adverse outcomes: <span class="gene" id="26918567-4-149-153">NRF2</span>-mediated response pathways to oxidative stress, acute phase response to inflammation, cholesterol biosynthesis to steroid hormones alteration, fatty acid metabolism changes to lipid homeostasis a…	26918567	2016
Fibrosis, Liver	IFNL3	282617	0.1	Biomarker	BEFREE	Data Mining and Machine Learning Algorithms Using <span class="gene" id="29279441-0-50-55">IL28B</span> Genotype and Biochemical Markers Best Predicted Advanced <span class="disease" id="29279441-0-113-127">Liver Fibrosis</span> in Chronic Hepatitis C.	29279441	2018
Fibrosis, Liver	TMEM67	91147	0.44	Biomarker	HPO
Fibrosis, Liver	IFNG	3458	0.1	GeneticVariation	BEFREE	Schistosomal <span class="disease" id="15756299-0-13-29">hepatic fibrosis</span> and the <span class="gene" id="15756299-0-38-54">interferon gamma</span> receptor: a linkage analysis using single-nucleotide polymorphic markers.	15756299	2005
Fibrosis, Liver	ADIPOQ	9370	0.1	Biomarker	BEFREE	Serum from patients with <span class="disease" id="25575598-8-25-39">liver fibrosis</span> was examined for <span class="gene" id="25575598-8-57-68">adiponectin</span> and tissue inhibitor of metalloproteinase-1 (TIMP-1) protein.	25575598	2015
Fibrosis, Liver	TGFBR1	7046	0.35	Biomarker	CTD_human	To shed more light on the hepatocyte-specific role of Tgf-&#946; signaling during <span class="disease" id="28560358-2-82-96">liver fibrosis</span>, we generated transgenic mice expressing constitutively active Tgf-&#946; type I receptor <span class="gene" id="28560358-2-187-191">Alk5</span> under the control of albumin promoter.	28560358	2017
Fibrosis, Liver	CCL4	6351	0.1	Biomarker	BEFREE	Upregulation of miR-370 obviously attenuated the <span class="gene" id="25686745-9-49-53">CCl4</span>-induced <span class="disease" id="25686745-9-62-76">liver fibrosis</span> in rats. miR-370 was directly bound to the 3'UTR of Smoothened (SMO) and suppressed the expression of SMO in HSCs and fibrotic livers.	25686745	2015
Fibrosis, Liver	COL1A1	1277	0.4	Biomarker	CTD_human	Precision-cut liver slices as a model for the early onset of liver fibrosis to test antifibrotic drugs.	24321339	2014
Fibrosis, Liver	ELANE	1991	0.01	Biomarker	BEFREE	Furthermore, PR3 and <span class="gene" id="31046673-8-21-23">NE</span> concentrations in the liver are associated with the advanced stages of NAFLD characterized by NASH and/ or <span class="disease" id="31046673-8-131-145">liver fibrosis</span>.	31046673	2019
Fibrosis, Liver	STAT5A	6776	0.02	GeneticVariation	BEFREE	To investigate the possible role of signal transducer and activator of transcription 5 (<span class="gene" id="29402841-1-88-93">STAT5</span>) in the pathogenesis of <span class="disease" id="29402841-1-118-132">liver fibrosis</span> in Egyptian patients with chronic hepatitis C (CHC) virus infection and its relation to hepatic stellate cells (HSC).	29402841	2018
Fibrosis, Liver	OGT	8473	0.01	Biomarker	BEFREE	Taken together, these findings identify <span class="gene" id="31672932-9-40-43">OGT</span> as a key suppressor of hepatocyte necroptosis, and <span class="gene" id="31672932-9-95-98">OGT</span>-LKO mice may serve as an effective spontaneous genetic model of <span class="disease" id="31672932-9-163-177">liver fibrosis</span>.	31672932	2019
Fibrosis, Liver	PDLIM3	27295	0.02	Biomarker	BEFREE	In vivo anti-liver fibrotic activity of EDQ was assessed using CCl&lt;sub&gt;4&lt;/sub&gt; induced <span class="disease" id="29174446-4-87-101">liver fibrosis</span> in Wistar rats and serum biochemical parameters (AST, ALT, <span class="gene" id="29174446-4-161-164">ALP</span>, SB, cholesterol), MDA, PT, INR, GSH, SOD, CAT, liver glycogen, serum albumin levels were monitored. qRT-PCR analysis of…	29174446	2018
Fibrosis, Liver	POU5F1P3	642559	0.02	Biomarker	BEFREE	<span class="gene" id="31241979-3-0-4">Oct3</span>-knockout (&lt;i&gt;Oct3&lt;sup&gt;-/-&lt;/sup&gt;&lt;/i&gt;; &lt;i&gt;FVB.Slc22a3&lt;sup&gt;tm10pb&lt;/sup&gt;&lt;/i&gt;) and wild-type (WT; &lt;i&gt;FVB&lt;/i&gt;) mice were subject to escalating doses of carbon tetrachloride (CCl&lt;sub&gt;4&lt;/sub&gt;) or thioacetamide (TAA) for 6 wk to induce advanced parenchymal <span class="disease" id="31…	31241979	2019
Fibrosis, Liver	ELN	2006	0.02	AlteredExpression	BEFREE	However, the regulation of crosslinked/insoluble <span class="gene" id="29366776-2-49-56">elastin</span> in <span class="disease" id="29366776-2-60-74">liver fibrosis</span> remains largely unknown.	29366776	2018
Fibrosis, Liver	SMAD3	4088	0.4	Biomarker	BEFREE	The current study indicates that mirtazapine suppressed 5-HT-mediated TGF-β1/<span class="gene" id="28623179-8-77-82">Smad3</span> and ERK1/2 signaling pathways as well as oxidative stress that contribute to the progression of <span class="disease" id="28623179-8-179-193">liver fibrosis</span>.	28623179	2017
Fibrosis, Liver	GPC3	2719	0.01	AlteredExpression	BEFREE	Hepatic overexpressions of <span class="gene" id="31761395-14-27-37">glypican-3</span> and alpha-smooth muscle actin were associated with hepatic dysfunction and the degree of <span class="disease" id="31761395-14-127-141">liver fibrosis</span> in biliary atresia.	31761395	2020
Fibrosis, Liver	LCN2	3934	0.04	Biomarker	BEFREE	We identified a PPI network module associated with liver fibrosis that includes known <span class="disease" id="25380136-6-86-100">liver fibrosis</span>-relevant genes, such as tissue inhibitor of metalloproteinase-1, galectin-3, connective tissue growth factor, and <span class="gene" id="25380136-6-215-226">lipocalin-2</span>.	25380136	2014
Fibrosis, Liver	FBL	2091	0.1	Biomarker	BEFREE	The cut-off of <span class="gene" id="31196158-5-15-18">FIB</span>-4 for significant <span class="disease" id="31196158-5-37-51">liver fibrosis</span> (<span class="disease" id="31196158-5-53-57">S2-4</span>) was set at 1.45.	31196158	2019
Fibrosis, Liver	TGFB1	7040	0.4	Biomarker	BEFREE	Our results demonstrated that RCAN1.4 over-expression alleviates, whereas its knockdown exacerbates, <span class="gene" id="31285763-18-101-107">TGF-β1</span>-induced <span class="disease" id="31285763-18-116-130">liver fibrosis</span> &lt;i&gt;in vitro&lt;/i&gt; in a CaN/NFAT3 signaling-dependent manner.	31285763	2019
Fibrosis, Liver	SMO	6608	0.01	Biomarker	BEFREE	In conclusion, we demonstrate that MEG3 inhibits Hh-mediated EMT process in <span class="disease" id="30282972-15-76-90">liver fibrosis</span> via <span class="gene" id="30282972-15-95-98">SMO</span> protein and miR-212.	30282972	2018
Fibrosis, Liver	NOX4	50507	0.08	AlteredExpression	BEFREE	In addition, PL downregulated the mRNA levels of <span class="gene" id="31154269-4-49-53">NOX4</span> and procollagen I; the protein expression levels of <span class="gene" id="31154269-4-106-110">NOX4</span> and p-IκB; and the transcriptional activity of NF-κB in <span class="disease" id="31154269-4-167-181">liver fibrosis</span> rats.	31154269	2019
Fibrosis, Liver	SMAD4	4089	0.05	Biomarker	BEFREE	The results of the present study showed that miR-146a/<span class="gene" id="30711634-11-54-59">SMAD4</span> is a key signaling cascade that inhibits hepatocyte EMT, and the introduction of miR-146a might present a promising therapeutic option for <span class="disease" id="30711634-11-199-213">liver fibrosis</span>.	30711634	2019
Fibrosis, Liver	CCL4L2	9560	0.1	Biomarker	BEFREE	We systematically analyzed the regulation of miRNAs in a mouse model of carbon tetrachloride-induced hepatic fibrogenesis (<span class="gene" id="20890893-5-123-128">CCl(4</span>) ) by gene array analysis, which revealed a panel of miRNA that were specifically regulated in livers of mice undergoing <span class="disease" id="20890893-5-250-266">hepatic fibrosis</span>.	20890893	2011
Fibrosis, Liver	AKT1	207	0.03	Biomarker	BEFREE	&lt;b&gt;Conclusion:&lt;/b&gt; The novel findings of this study suggested that SA-A could reduce <span class="disease" id="31213776-10-85-99">liver fibrosis</span> and the molecular mechanisms behind it are closely associated with the regulation of PI3K/<span class="gene" id="31213776-10-190-193">AKT</span>/mTOR, Bcl-2/Bax and caspase-3/cleaved caspase-3 signaling pathways.	31213776	2019
Fibrosis, Liver	STAT5B	6777	0.03	AlteredExpression	BEFREE	Our results showed that TP supplementation alleviated liver morphology, liver function and <span class="disease" id="31819135-4-91-105">liver fibrosis</span>; improved oxidative stress parameters; and increased the expression of <span class="gene" id="31819135-4-177-183">STAT5b</span>, Nrf2, HO-1 and NQO-1 and decreased the expression of Keap1 in the liver tissues of aged rats.	31819135	2019
Fibrosis, Liver	ALB	213	0.4	Biomarker	BEFREE	The results of the present study indicate that alteration of trace elements during pathogenesis of <span class="disease" id="30679730-10-99-115">hepatic fibrosis</span> is due to metabolic imbalance, biochemical abnormalities, decreased <span class="gene" id="30679730-10-184-197">serum albumin</span>, and ascites following NDMA-induced liver injury.	30679730	2019
Fibrosis, Liver	NFE2L2	4780	0.4	AlteredExpression	BEFREE	The hepatic expression of <span class="gene" id="30929321-8-26-32">NFE2L2</span> was significantly lower in patients with advanced <span class="disease" id="30929321-8-83-97">liver fibrosis</span> (p = 0.05).	30929321	2019
Fibrosis, Liver	DUSP5	1847	0.01	AlteredExpression	BEFREE	Analysis of Gene Expression Omnibus (GEO) database showed that hepatic <span class="gene" id="31491992-4-71-76">DUSP5</span> levels increased in the patients with <span class="disease" id="31491992-4-115-129">liver fibrosis</span>, which was verified in mouse models of liver diseases with ER stress.	31491992	2019
Fibrosis, Liver	HPX	3263	0.01	AlteredExpression	BEFREE	We find increased core fucosylation of 5 glycopeptides at the stage of <span class="disease" id="29427759-5-71-85">liver fibrosis</span> (i.e., N630 of serotransferrin, N107 of alpha-1-antitrypsin, N253 of plasma protease C1 inhibitor, N397 of ceruloplasmin, and N86 of vitronectin), increase of additional 6 glycopeptides at the stage of cirrhosis (i.e., N138 and N762 of ceruloplasmin, N354 of clu…	29427759	2018
Fibrosis, Liver	SMAD3	4088	0.4	AlteredExpression	BEFREE	With the severity of <span class="disease" id="29330836-14-21-35">liver fibrosis</span>, the expression of TGF-β, α-SMA, <span class="gene" id="29330836-14-69-74">Smad3</span> and CTGF gradually increased, and the difference was statistically significant (p &lt; 0.01).	29330836	2018
Fibrosis, Liver	SERPINA1	5265	0.4	Biomarker	BEFREE	These mice effectively recapitulate the liver disease exhibited in AATD patients, including <span class="gene" id="28752452-4-92-95">AAT</span> protein aggregates, hepatocyte death, and eventual <span class="disease" id="28752452-4-147-161">liver fibrosis</span>.	28752452	2017
Fibrosis, Liver	MSH3	4437	0.01	Biomarker	BEFREE	In conclusion, the present study demonstrated that miR-9 suppresses the proliferation and activation of HSCs through the Hh pathway by targeting <span class="gene" id="28098912-11-145-149">MRP1</span>, which suggests that miR-9 has therapeutic potential for <span class="disease" id="28098912-11-207-221">liver fibrosis</span>.	28098912	2017
Fibrosis, Liver	LGALS3BP	3959	0.4	Biomarker	BEFREE	<span class="gene" id="30671807-1-0-21">Mac-2-binding protein</span> glycosylation isomer (M2BPGi) is a novel serum diagnostic marker for <span class="disease" id="30671807-1-91-105">liver fibrosis</span> in various liver diseases.	30671807	2019
Fibrosis, Liver	SENP2	59343	0.01	Biomarker	BEFREE	Similarly, we found <span class="gene" id="29535048-9-20-25">SENP2</span> has a <span class="negexp">negative effect</span> on β-catenin as well as its downstream genes C-myc and CyclinD1 in <span class="disease" id="29535048-9-115-129">liver fibrosis</span>.	29535048	2018
Fibrosis, Liver	DLEU2	8847	0.02	AlteredExpression	BEFREE	Severe <span class="disease" id="28970146-6-7-21">liver fibrosis</span> was defined, according to guidelines, as a liver stiffness measurement greater than 9.0 kPa in patients with normal level of alanine aminotransferase (ALT) or greater than 12.0 kPa in patients with a level of <span class="gene" id="28970146-6-231-236">ALT 1</span>-5-fold the upper limit of normal.	28970146	2018
Fibrosis, Liver	CCN2	1490	0.4	Biomarker	BEFREE	Abundant <span class="gene" id="15998433-13-9-13">CTGF</span> retained diffusely in HSPG in the fibrous portal tracts/septa may be responsible for non-resolving <span class="disease" id="15998433-13-113-129">hepatic fibrosis</span> in CHF, and many mast cells and portal MF <span class="negexp">not related</span> to HSC may causally relate to such characteristic finding in CHF.	15998433	2005
Fibrosis, Liver	BAMBI	25805	0.33	AlteredExpression	BEFREE	In conclusion, the TGF-β and LPS-induced miR-942 mediates HSC activation through downregulation of <span class="gene" id="30097701-8-99-104">BAMBI</span> in human <span class="disease" id="30097701-8-114-128">liver fibrosis</span>.	30097701	2018
Fibrosis, Liver	TGFB1	7040	0.4	Biomarker	BEFREE	Ampelopsin attenuates carbon tetrachloride-induced mouse <span class="disease" id="31677501-0-57-71">liver fibrosis</span> and hepatic stellate cell activation associated with the SIRT1/<span class="gene" id="31677501-0-135-141">TGF-β1</span>/Smad3 and autophagy pathway.	31677501	2019
Fibrosis, Liver	NOS3	4846	0.01	Biomarker	BEFREE	In conclusion, relaxin-2 reduces hepatic steatosis by activating intrahepatic <span class="gene" id="30918325-10-78-82">eNOS</span> in HFD-fed mice and further attenuates <span class="disease" id="30918325-10-122-136">liver fibrosis</span> in MCD diet-fed mice.	30918325	2019
Fibrosis, Liver	FGF7	2252	0.32	Biomarker	BEFREE	This study was designed to characterize a putative role of <span class="gene" id="17692400-3-59-62">KGF</span> in observed histomorphological changes in both, human and experimental <span class="disease" id="17692400-3-134-148">liver fibrosis</span>.	17692400	2007
Fibrosis, Liver	SMAD4	4089	0.05	Biomarker	BEFREE	Proteins involved in <span class="disease" id="30119204-6-21-35">liver fibrosis</span> such as p-Smad2, p-Smad3 and <span class="gene" id="30119204-6-65-70">Smad4</span> were down-regulated, while Smad7 protein was up-regulated by YGL after CCl&lt;sub&gt;4&lt;/sub&gt;-induced liver damage.	30119204	2018
Fibrosis, Liver	NOX4	50507	0.08	Biomarker	BEFREE	NADPH oxidase (Nox) variants Nox1, Nox2 and <span class="gene" id="30036633-1-44-48">Nox4</span> are implicated in the progression of <span class="disease" id="30036633-1-86-100">liver fibrosis</span>.	30036633	2018
Fibrosis, Liver	MIR183	406959	0.01	Biomarker	BEFREE	In the present study, we determined the rno-<span class="gene" id="29236317-3-44-51">miR-183</span>-96-182 cluster expression during <span class="disease" id="29236317-3-85-101">hepatic fibrosis</span> induced by diethylnitrosamine (DEN) treated Wistar rats and its association with plasma levels of circulating rno-miR-96, rno-miR-182, rno-<span class="gene" id="29236317-3-241-248">miR-183</span>,…	29236317	2018
Fibrosis, Liver	HABP2	3026	0.04	AlteredExpression	BEFREE	Lower <span class="gene" id="22989567-9-6-10">FSAP</span> expression is associated with enhanced <span class="disease" id="22989567-9-50-64">liver fibrosis</span> and inflammation in patients with chronic hepatic disorders and murine experimental liver injury.	22989567	2013
Fibrosis, Liver	NR1D2	9975	0.01	GeneticVariation	BEFREE	Multivariate analysis revealed that a baseline HCV viral load &lt;400,000 IU/mL was the strongest predictor of <span class="gene" id="21254157-7-108-111">RVR</span> [odds ratio (OR) = 4.27, 95% confidence interval (CI) = 2.31-7.87, P &lt; 0.001], and this was followed by advanced <span class="disease" id="21254157-7-225-239">liver fibrosis</span> (OR = 0.28, 95% CI = 0.15-0.53, P &lt; 0.001), the…	21254157	2011
Fibrosis, Liver	LGALS1	3956	0.31	AlteredExpression	BEFREE	Furthermore, the in vivo experimental results suggested that silencing the gene expression of <span class="gene" id="30365068-9-94-104">Galectin‑1</span> improved <span class="disease" id="30365068-9-114-128">liver fibrosis</span>.	30365068	2019
Fibrosis, Liver	PTRH2	51651	0.1	Biomarker	HPO
Fibrosis, Liver	NFE2L2	4780	0.4	Biomarker	BEFREE	Cirrhotic rats treated with simvastatin or Ad-KLF2 showed hepatic upregulation in the KLF2-<span class="gene" id="25500203-9-91-95">Nrf2</span> pathway, deactivation of HSC and prominent reduction in <span class="disease" id="25500203-9-152-166">liver fibrosis</span>.	25500203	2015
Fibrosis, Liver	IFNL3	282617	0.1	GeneticVariation	BEFREE	To perform a comprehensive study on independent modulators of <span class="disease" id="24905495-1-62-76">liver fibrosis</span> progression and determinants of portal pressure considering immune status, insulin resistance (IR), serum 25-hydroxyvitamin D (25(OH)D) levels, genetic variants of patatin-like phospholipase domain-containing protein 3 (PNPLA3) and <span class="gene" id="24905495-1-309-3…	24905495	2015
Fibrosis, Liver	IL6	3569	0.4	Biomarker	BEFREE	MCC950 treatment normalized hepatic caspase 1 and IL-1β expression, plasma IL-1β, MCP-1 and <span class="gene" id="28167322-6-92-96">IL-6</span>, lowered ALT/AST, and reduced the severity of liver inflammation including designation as NASH pathology, and <span class="disease" id="28167322-6-207-221">liver fibrosis</span>.	28167322	2017
Fibrosis, Liver	LOC102724197	102724197	0.08	Biomarker	BEFREE	Aspartate aminotransferase to platelet ratio index, FIB-4 and <span class="gene" id="28222249-10-62-91">gamma-glutamyl transpeptidase</span> to platelet ratio had good diagnostic properties to detect <span class="disease" id="28222249-10-151-165">liver fibrosis</span> and cirrhosis in patients with chronic hepatitis B in East Africa.	28222249	2017
Fibrosis, Liver	IFT122	55764	0.1	Biomarker	HPO
Fibrosis, Liver	LEP	3952	0.1	AlteredExpression	BEFREE	In vivo experiments further demonstrated the miR-27a/b-3p involved in <span class="gene" id="29548749-7-70-76">leptin</span>-associated decrease in SREBP1 level in HSCs, HSC activation, and <span class="disease" id="29548749-7-142-156">liver fibrosis</span>.	29548749	2018
Fibrosis, Liver	CCN2	1490	0.4	AlteredExpression	BEFREE	Quantification of <span class="gene" id="10498649-8-18-22">CTGF</span> mRNA by a real-time reverse-transcription polymerase chain reaction (RT-PCR) assay showed a significant increase of <span class="gene" id="10498649-8-139-143">CTGF</span> mRNA in both CCl(4)-induced and bile duct-ligated rat models of <span class="disease" id="10498649-8-208-222">liver fibrosis</span>.	10498649	1999
Fibrosis, Liver	GFAP	2670	0.01	Biomarker	BEFREE	Accumulation of citrullinated <span class="gene" id="30071078-0-30-61">glial fibrillary acidic protein</span> in a mouse model of bile duct ligation-induced <span class="disease" id="30071078-0-109-125">hepatic fibrosis</span>.	30071078	2018
Fibrosis, Liver	SIRT2	22933	0.02	Biomarker	BEFREE	Also, the results indicate that <span class="gene" id="30111572-9-32-37">Sirt2</span> inhibition may be a new therapeutic option for controlling HBV infection and preventing HCC.&lt;b&gt;IMPORTANCE&lt;/b&gt; Even though <span class="gene" id="30111572-9-160-165">Sirt2</span>, a NAD&lt;sup&gt;+&lt;/sup&gt;-dependent protein deacetylase, is overexpressed in many HCCs, and overexpressed <span class=…	30111572	2018
Fibrosis, Liver	GRAP2	9402	0.03	AlteredExpression	BEFREE	Then, <span class="disease" id="30700848-5-6-20">liver fibrosis</span> and cellular senescence as well as the expression of kinase such as <span class="gene" id="30700848-5-89-92">p38</span> and C-Jun N-terminal protein kinase (JNK) in mitogen-activated protein kinases (MAPK) signaling pathway were evaluated in total liver, together with measurement of cellular senescence in cholangiocytes or hep…	30700848	2019
Fibrosis, Liver	MIR29A	407021	0.1	Biomarker	BEFREE	This review focuses on the evolving view of the molecular mechanisms by which HSC activation by miR-29a signaling may moderate the profibrogenic phenotype of these cells, thus supporting the use of <span class="gene" id="29954104-4-198-205">miR-29a</span> agonists as a potential therapy for treating <span class="disease" id="29954104-4-251-265">liver fibrosis</span> in the future.	29954104	2018
Fibrosis, Liver	IFNA1	3439	0.38	GeneticVariation	BEFREE	To assess the influence of <span class="disease" id="17310824-3-27-41">liver fibrosis</span> on the outcome of anti-HCV therapy, all patients with genotype 3a hepatitis C who were naive to <span class="gene" id="17310824-3-138-141">IFN</span>-based therapies, and received RBV combined with standard IFN or pegylated IFN-(alpha2b (peg-IFN-alpha2b) as standard of care for their disease, were investi…	17310824	2006
Fibrosis, Liver	IFNA13	3447	0.08	Biomarker	BEFREE	The influence on race/ethnicity, baseline viremia, type of Peg-<span class="gene" id="23187978-5-63-66">IFN</span>, ribavirin dosage, and significant <span class="disease" id="23187978-5-102-118">hepatic fibrosis</span> on the results was evaluated.	23187978	2013
Fibrosis, Liver	JUN	3725	0.01	AlteredExpression	BEFREE	The transcription factor <span class="gene" id="30778201-0-25-35">c-Jun/AP-1</span> promotes <span class="disease" id="30778201-0-45-59">liver fibrosis</span> during non-alcoholic steatohepatitis by regulating Osteopontin expression.	30778201	2019
Fibrosis, Liver	MMP14	4323	0.03	Biomarker	BEFREE	The results suggest that ERO1α plays a crucial role in HSC proliferation via posttranslational modification of collagen and <span class="gene" id="28774960-11-124-131">MT1-MMP</span> and, therefore, may be a suitable therapeutic target for managing <span class="disease" id="28774960-11-198-212">liver fibrosis</span>.	28774960	2017
Fibrosis, Liver	ETV6	2120	0.01	AlteredExpression	BEFREE	Expression of <span class="gene" id="24116232-5-14-17">TEL</span>-Syk induces a short-lived myeloexpansion that is rapidly followed by bone marrow failure and extreme splenic/<span class="disease" id="24116232-5-127-143">hepatic fibrosis</span> accompanied by extensive apoptosis.	24116232	2013
Fibrosis, Liver	AP1S1	1174	0.1	Biomarker	HPO
Fibrosis, Liver	BCHE	590	0.02	AlteredExpression	BEFREE	In univariate analysis, albumin, prothrombin time, prealbumin, <span class="gene" id="30392460-6-63-77">cholinesterase</span> and RBP were significantly altered in those with encephalopathy (p &lt; 0.01), but only prealbumin, <span class="gene" id="30392460-6-175-189">cholinesterase</span> and RBP levels were significant predictors in multivariate analysis, and each was linked to the severity of …	30392460	2019
Fibrosis, Liver	CTNNB1	1499	0.5	Biomarker	BEFREE	In this study, we examined the expression of lncRNA-ATB/miR-200a, and their target gene <span class="gene" id="28302418-3-88-97">β-Catenin</span> in liver tissues of HCV patients and hepatic stellate cells (HSCs) to elucidate the possible role of lncRNA-ATB/miR-200a axis in HSC activation and development of <span class="disease" id="28302418-3-261-275">liver fibrosis</span>.	28302418	2017
Fibrosis, Liver	PDE4A	5141	0.01	Biomarker	BEFREE	The present study was designed to investigate, for the first time, the possible therapeutic effects of selective inhibitors of PDE-1 (vinpocetine) and <span class="gene" id="30858122-2-151-156">PDE-4</span> (roflumilast) in <span class="disease" id="30858122-2-174-188">liver fibrosis</span> induced by diethylnitrosamine (DEN) in rats.	30858122	2019
Fibrosis, Liver	TGFB1	7040	0.4	Biomarker	BEFREE	In conclusion, the results obtained from the study suggest a potentially novel role for the ADMA/DDAH1 signaling pathway in <span class="gene" id="29207068-12-124-130">TGF‑β1</span>‑induced HSC activation, and along with the studies of others, suppression of the ADMA/DDAH1 pathway may be an alterative approach for the treatment of <span class="disease" id="29207068-12-282-296">liver fibrosis</spa…	29207068	2018
[truncated: 3,477 more rows]
