# Supplementary material for: Total C-21 Steroidal Glycosides From Baishouwu Ameliorate Hepatic and Renal Fibrosis by Regulating IL-1β/MyD88 Inflammation Signaling
Source: Front Pharmacol. 2021 Oct 26;12:775730. doi: 10.3389/fphar.2021.775730 (PMC8576092; doi:10.3389/fphar.2021.775730)
Supplement: Supplementary file 6 [file DataSheet3.XLSX]

## Sheet: Sheet1
Figure 5C
Liver	MyD88					TRAF6					GAPDH
	Sham	Model	TCSG-L	TCSG-H		Sham	Model	TCSG-L	TCSG-H		Sham	Model	TCSG-L	TCSG-H
	12895	20545	15407	14482		2591	18112	13277	9871		19782	17854	17993	17452
	14512	22171	14470	13360		2537	19450	12715	9639		18151	17899	18958	18114
	15804	21392	13974	12444		3195	20722	9660	9775		18222	17984	16035	18847
	MyD88/GAPDH					TRAF6/GAPDH
	0.651855	1.15072	0.856277	0.829819		0.130978	1.01445	0.737898	0.565609
	0.799515	1.23867	0.763266	0.737551		0.139772	1.08665	0.670693	0.53213
	0.867303	1.1895	0.871469	0.660264		0.175338	1.15225	0.602432	0.51865
Mean	0.772891	1.19297	0.830337	0.742545	Mean	0.148696	1.08445	0.670341	0.538796
Normalized	0.843398	1.48885	1.10789	1.07366	Normalized	0.880844	6.82233	4.96247	3.8038
	1.03445	1.60265	0.987547	0.954275		0.939986	7.3079	4.51051	3.57865
	1.12215	1.53903	1.12754	0.854278		1.17917	7.74902	4.05144	3.488
Kidney	MyD88					TRAF6					GAPDH
	Sham	Model	TCSG-L	TCSG-H		Sham	Model	TCSG-L	TCSG-H		Sham	Model	TCSG-L	TCSG-H
	11090	20958	11483	8813		4516	24801	10928	5435		25263	19477	20343	19320
	9501	19231	9621	7320		5897	20032	10149	4548		22994	18596	19592	18013
	11333	25298	9541	9631		6861	22781	4129	4019		19723	18698	25038	19180
	MyD88/GAPDH					TRAF6/GAPDH
	0.438982	1.07604	0.564469	0.456159		0.178759	1.27335	0.537187	0.281315
	0.413195	1.03415	0.491068	0.406373		0.256458	1.07722	0.518018	0.252484
	0.574608	1.35298	0.381061	0.502138		0.347868	1.21837	0.164909	0.209541
Mean	0.475595	1.15439	0.478866	0.45489	Mean	0.261029	1.18964	0.406705	0.24778
Normalized	0.923016	2.26251	1.18687	0.959134	Normalized	0.684827	4.87819	2.05796	1.07772
	0.868795	2.17443	1.03253	0.854452		0.982491	4.12683	1.98452	0.967267
	1.20819	2.84481	0.80123	1.05581		1.33268	4.66756	0.631767	0.802752
Figure 6
Liver	p-p38 MAPK					p38 MAPK					p-JNK					JNK					GAPDH
	Sham	Model	TCSG-L	TCSG-H		Sham	Model	TCSG-L	TCSG-H		Sham	Model	TCSG-L	TCSG-H		Sham	Model	TCSG-L	TCSG-H		Sham	Model	TCSG-L	TCSG-H
	5314	28862	6135	7605		15686	17299	20332	20148		16306	22924	16660	12825		18150	18922	18520	16772		16245	20775	22109	21018
	6070	25501	8145	5792		18002	20099	17752	18410		15749	20259	17241	15660		18859	18214	17403	17810		18824	21461	23389	19850
	5284	26274	3556	2988		17303	20584	16136	17741		13791	21955	16715	16096		18247	18973	18358	18154		21539	22486	20349	18653
	p-p38/p38										p-JNK/JNK
	0.338773	1.66842	0.301741	0.377457							0.898402	1.2115	0.899568	0.764667
	0.337185	1.26877	0.458822	0.314612							0.835092	1.11228	0.990691	0.879281
	0.305381	1.27643	0.220377	0.168423							0.755795	1.15717	0.910502	0.886637
Mean	0.327113	1.40454	0.32698	0.286831						Mean	0.829763	1.16032	0.933587	0.843528
Normalized	1.03565	5.10044	0.922437	1.1539						Normalized	1.08272	1.46005	1.08413	0.921549
	1.03079	3.87869	1.40264	0.961783							1.00642	1.34047	1.19394	1.05968
	0.933563	3.9021	0.673703	0.514879							0.910857	1.39458	1.0973	1.06854
Kidney	p-p38 MAPK					p38 MAPK					p-JNK					JNK					GAPDH
	Sham	Model	TCSG-L	TCSG-H		Sham	Model	TCSG-L	TCSG-H		Sham	Model	TCSG-L	TCSG-H		Sham	Model	TCSG-L	TCSG-H		Sham	Model	TCSG-L	TCSG-H
	12055	19465	7002	4154		16213	18780	17547	16253		13511	21196	17010	12453		18253	18868	18065	17847		17520	20603	20215	20627
	14186	19624	6734	2636		17328	17817	16610	15840		11646	21513	14025	11581		18814	19986	17924	15739		18988	20572	22277	20445
	14957	18439	6610	2573		17173	17671	16692	14964		11236	20996	14701	12115		20371	18840	17570	16348		18626	21683	21826	19859
	p-p38/p38										p-JNK/JNK
	0.743539	1.03647	0.399043	0.255584							0.740207	1.12338	0.9416	0.697764
	0.818675	1.10142	0.405418	0.166414							0.619007	1.0764	0.78247	0.735815
	0.87096	1.04346	0.395998	0.171946							0.551568	1.11444	0.83671	0.741069
Mean	0.811058	1.06045	0.400153	0.197981						Mean	0.636928	1.10474	0.853594	0.724883
Normalized	0.916752	1.27793	0.492002	0.315124						Normalized	1.16215	1.76375	1.47835	1.09552
	1.00939	1.358	0.499864	0.205182							0.971864	1.68999	1.22851	1.15526
	1.07386	1.28654	0.488249	0.212002							0.865983	1.74971	1.31367	1.16351
Figure 7
Liver	p-IκB					IκB					NF-κB p65 (cytoplasm)					GAPDH					NF-κB p65 (nucleus)					Lamin B
	Sham	Model	TCSG-L	TCSG-H		Sham	Model	TCSG-L	TCSG-H		Sham	Model	TCSG-L	TCSG-H		Sham	Model	TCSG-L	TCSG-H		Sham	Model	TCSG-L	TCSG-H		Sham	Model	TCSG-L	TCSG-H
	2336	24586	11717	9886		21992	18813	17777	21053		21043	9817	18432	18118		19471	21898	21989	21612		3848	20066	10045	8439		24326	22603	23806	25638
	2676	25011	12232	17508		20794	15538	18159	20558		24249	8722	17845	16263		22277	19459	24169	20701		3802	20155	9197	7521		23671	22149	24592	25288
	4758	25222	9593	14276		19115	16865	20549	23019		22497	12077	17831	16932		21152	21040	21784	17945		4311	17100	8415	9769		24625	23037	23661	24552
	p-IκB/IκB										NF-κB p65 (nucleus)/NF-κB p65 (cytoplasm)
	0.10622	1.30686	0.65911	0.469577							0.146368	1.98025	0.503381	0.392637
	0.128691	1.60967	0.673605	0.851639							0.147557	2.03017	0.506518	0.378575
	0.248914	1.49552	0.466835	0.620183							0.1646	1.29317	0.434493	0.421695
Mean	0.161275	1.47068	0.59985	0.647133						Mean	0.152841	1.76787	0.481464	0.397636
Normalized	0.658628	8.1033	4.08686	2.91165						Normalized	0.957645	12.9563	3.29349	2.56892
	0.797958	9.98086	4.17674	5.28066							0.965424	13.2829	3.31401	2.47692
	1.54341	9.27311	2.89465	3.84549							1.07693	8.4609	2.84277	2.75904
Kidney	p-IκB					IκB					NF-κB p65 (cytoplasm)					GAPDH					NF-κB p65 (nucleus)					Lamin B
	Sham	Model	TCSG-L	TCSG-H		Sham	Model	TCSG-L	TCSG-H		Sham	Model	TCSG-L	TCSG-H		Sham	Model	TCSG-L	TCSG-H		Sham	Model	TCSG-L	TCSG-H		Sham	Model	TCSG-L	TCSG-H
	2480	27101	10149	8017		28191	15680	15438	17920		20150	4682	15660	18088		22576	21308	21072	21224		1745	25008	4317	3066		20242	21107	22700	22195
	2651	25546	6296	6527		24128	13113	16831	19973		21490	5143	11728	16770		18457	21895	20329	22106		1471	18301	4060	3009		19301	21322	21787	23958
	3831	26869	5574	6881		19330	13235	17061	25228		21231	3779	12856	16790		20814	21138	18965	20815		1612	10062	3327	3089		21628	20836	23141	22231
	p-IκB/IκB										NF-κB p65 (nucleus)/NF-κB p65 (cytoplasm)
	0.0879713	1.72838	0.657404	0.447377							0.096586	5.39217	0.2559	0.162089
	0.109872	1.94814	0.374072	0.326791							0.0654572	3.65406	0.323013	0.165557
	0.198189	2.03015	0.32671	0.272752							0.0730691	2.7012	0.212089	0.17226
Mean	0.132011	1.90222	0.452729	0.348974						Mean	0.0783708	3.91581	0.263667	0.166636
Normalized	0.666394	13.0927	4.97992	3.38894						Normalized	1.23242	68.8034	3.26525	2.06823
	0.832297	14.7574	2.83364	2.47548							0.835225	46.6253	4.12161	2.11249
	1.50131	15.3786	2.47487	2.06613							0.932352	34.467	2.70622	2.19801
