# Supplementary material for: Total C-21 Steroidal Glycosides From Baishouwu Ameliorate Hepatic and Renal Fibrosis by Regulating IL-1β/MyD88 Inflammation Signaling
Source: Front Pharmacol. 2021 Oct 26;12:775730. doi: 10.3389/fphar.2021.775730 (PMC8576092; doi:10.3389/fphar.2021.775730)
Supplement: Supplementary file 7 [file Table1.XLSX]

## Sheet: Sheet1
Table S1 The predicted targets of active ingredients of TCSG
Compound	Target	Common name	Uniprot ID	ChEMBL ID	Target Class
wilfoside M1N	Interleukin-2	IL2	P60568	CHEMBL5880	Secreted protein
	11-beta-hydroxysteroid dehydrogenase 2	HSD11B2	P80365	CHEMBL3746	Enzyme
	11-beta-hydroxysteroid dehydrogenase 1	HSD11B1	P28845	CHEMBL4235	Enzyme
	Protein phosphatase 2C beta	PPM1B	O75688	CHEMBL2845	Phosphatase
	Serine/threonine protein phosphatase PP1-gamma catalytic subunit	PPP1CC	P36873	CHEMBL4438	Phosphatase
	Serine/threonine protein phosphatase 2A, catalytic subunit, alpha isoform	PPP2CA	P67775	CHEMBL4703	Phosphatase
	Serine/threonine protein phosphatase 2A, 56 kDa regulatory subunit, alpha isoform	PPP2R5A	Q15172	CHEMBL4763	Phosphatase
	Thrombin	F2	P00734	CHEMBL204	Protease
	Zinc finger protein GLI1	GLI1	P08151	CHEMBL5461	Transcription factor
	Signal transducer and activator of transcription 3	STAT3	P40763	CHEMBL4026	Transcription factor
	Methionine aminopeptidase 2	METAP2	P50579	CHEMBL3922	Protease
	Proto-oncogene c-JUN	JUN	P05412	CHEMBL4977	Transcription factor
	Protein-tyrosine phosphatase 1B	PTPN1	P18031	CHEMBL335	Phosphatase
	Platelet activating factor receptor	PTAFR	P25105	CHEMBL250	Family A G protein-coupled receptor
	Protein kinase C alpha	PRKCA	P17252	CHEMBL299	Kinase
	Protein kinase C delta	PRKCD	Q05655	CHEMBL2996	Kinase
	Protein kinase C beta	PRKCB	P05771	CHEMBL3045	Kinase
	Protein kinase C epsilon	PRKCE	Q02156	CHEMBL3582	Kinase
	Protein kinase C eta	PRKCH	P24723	CHEMBL3616	Kinase
	Protein kinase C theta	PRKCQ	Q04759	CHEMBL3920	Kinase
	Serotonin 2b (5-HT2b) receptor	HTR2B	P41595	CHEMBL1833	Family A G protein-coupled receptor
	Alpha-2a adrenergic receptor	ADRA2A	P08913	CHEMBL1867	Family A G protein-coupled receptor
	Adrenergic receptor alpha-2	ADRA2C	P18825	CHEMBL1916	Family A G protein-coupled receptor
	Alpha-2b adrenergic receptor	ADRA2B	P18089	CHEMBL1942	Family A G protein-coupled receptor
	Dopamine D1 receptor	DRD1	P21728	CHEMBL2056	Family A G protein-coupled receptor
	Dopamine D2 receptor	DRD2	P14416	CHEMBL217	Family A G protein-coupled receptor
	Alpha-1d adrenergic receptor	ADRA1D	P25100	CHEMBL223	Family A G protein-coupled receptor
	Serotonin 2a (5-HT2a) receptor	HTR2A	P28223	CHEMBL224	Family A G protein-coupled receptor
	Serotonin 2c (5-HT2c) receptor	HTR2C	P28335	CHEMBL225	Family A G protein-coupled receptor
	Alpha-1a adrenergic receptor (by homology)	ADRA1A	P35348	CHEMBL229	Family A G protein-coupled receptor
	Dopamine D3 receptor	DRD3	P35462	CHEMBL234	Family A G protein-coupled receptor
	Cytochrome P450 2D6	CYP2D6	P10635	CHEMBL289	Cytochrome P450
	Serotonin 6 (5-HT6) receptor	HTR6	P50406	CHEMBL3371	Family A G protein-coupled receptor
	Serotonin 1b (5-HT1b) receptor (by homology)	HTR1B	P28222	CHEMBL1898	Family A G protein-coupled receptor
	Apoptosis regulator Bcl-X	BCL2L1	Q07817	CHEMBL4625	Other ion channel
	Carboxylesterase 2	CES2	O00748	CHEMBL3180	Enzyme
	Protein farnesyltransferase	FNTA	P49354	CHEMBL2094108	Enzyme
	Geranylgeranyl transferase type I	PGGT1B	P53609	CHEMBL2095164	Enzyme
	Squalene synthetase (by homology)	FDFT1	P37268	CHEMBL3338	Enzyme
	Sodium/potassium-transporting ATPase alpha-1 chain	ATP1A1	P05023	CHEMBL1807	Primary active transporter
	Cytochrome P450 19A1	CYP19A1	P11511	CHEMBL1978	Cytochrome P450
	Toll-like receptor (TLR7/TLR9)	TLR9	Q9NR96	CHEMBL5804	Toll-like and Il-1 receptors
	Motilin receptor	MLNR	O43193	CHEMBL2203	Family A G protein-coupled receptor
	Telomerase reverse transcriptase	TERT	O14746	CHEMBL2916	Enzyme
	Tubulin--tyrosine ligase	TTL	Q8NG68	CHEMBL5549	Enzyme
	Vanilloid receptor (by homology)	TRPV1	Q8NER1	CHEMBL4794	Voltage-gated ion channel
	Gamma-secretase	PSEN2	P49810	CHEMBL2094135	Protease
	Sodium/glucose cotransporter 2	SLC5A2	P31639	CHEMBL3884	Electrochemical transporter
	Thromboxane A2 receptor	TBXA2R	P21731	CHEMBL2069	Family A G protein-coupled receptor
	HMG-CoA reductase	HMGCR	P04035	CHEMBL402	Oxidoreductase
	Nuclear receptor ROR-gamma	RORC	P51449	CHEMBL1741186	Nuclear receptor
	Protein kinase C gamma	PRKCG	P05129	CHEMBL2938	Kinase
	Proto-oncogene vav	VAV1	P15498	CHEMBL3259472	Unclassified protein
	Transient receptor potential cation channel subfamily V member 4 (by homology)	TRPV4	Q9HBA0	CHEMBL3119	Voltage-gated ion channel
	Vascular endothelial growth factor A	VEGFA	P15692	CHEMBL1783	Secreted protein
	Acidic fibroblast growth factor	FGF1	P05230	CHEMBL2120	Secreted protein
	Basic fibroblast growth factor	FGF2	P09038	CHEMBL3107	Secreted protein
	Heparanase	HPSE	Q9Y251	CHEMBL3921	Enzyme
	Glycine receptor subunit alpha-1	GLRA1	P23415	CHEMBL5845	Ligand-gated ion channel
	Glycine receptor subunit alpha-2	GLRA2	P23416	CHEMBL5871	Ligand-gated ion channel
	ATP-binding cassette sub-family G member 2	ABCG2	Q9UNQ0	CHEMBL5393	Primary active transporter
	DNA polymerase alpha subunit	POLA1	P09884	CHEMBL1828	Transferase
	Isoleucyl-tRNA synthetase	IARS	P41252	CHEMBL3235	Enzyme
	HLA class I histocompatibility antigen A-3	HLA-A	P04439	CHEMBL2632	Surface antigen
	Apoptosis regulator Bcl-2	BCL2	P10415	CHEMBL4860	Other ion channel
	Protein phosphatase 2A regulatory subunit B'	PTPA	Q15257	CHEMBL2505	Phosphatase
	Vitamin D receptor	VDR	P11473	CHEMBL1977	Nuclear receptor
	Cyclooxygenase-2	PTGS2	P35354	CHEMBL230	Oxidoreductase
	Nitric oxide synthase, inducible (by homology)	NOS2	P35228	CHEMBL4481	Enzyme
	Proteinase-activated receptor 2	F2RL1	P55085	CHEMBL5963	Family A G protein-coupled receptor
	Epidermal growth factor receptor erbB1	EGFR	P00533	CHEMBL203	Kinase
	Thromboxane-A synthase	TBXAS1	P24557	CHEMBL1835	Cytochrome P450
	Adenosine A3 receptor	ADORA3	P0DMS8	CHEMBL256	Family A G protein-coupled receptor
	Neurokinin 1 receptor (by homology)	TACR1	P25103	CHEMBL249	Family A G protein-coupled receptor
	Protein phosphatase 2C alpha	PPM1A	P35813	CHEMBL2437	Phosphatase
	Adenosine A2a receptor	ADORA2A	P29274	CHEMBL251	Family A G protein-coupled receptor
	Interleukin-8 receptor A	CXCR1	P25024	CHEMBL4029	Family A G protein-coupled receptor
	Matrix metalloproteinase 13	MMP13	P45452	CHEMBL280	Protease
	Matrix metalloproteinase 9	MMP9	P14780	CHEMBL321	Protease
	Matrix metalloproteinase 2	MMP2	P08253	CHEMBL333	Protease
	Matrix metalloproteinase 8	MMP8	P22894	CHEMBL4588	Protease
	Cytochrome P450 17A1	CYP17A1	P05093	CHEMBL3522	Cytochrome P450
	Norepinephrine transporter	SLC6A2	P23975	CHEMBL222	Electrochemical transporter
	Neurokinin 2 receptor	TACR2	P21452	CHEMBL2327	Family A G protein-coupled receptor
	Dopamine transporter	SLC6A3	Q01959	CHEMBL238	Electrochemical transporter
	Androgen Receptor	AR	P10275	CHEMBL1871	Nuclear receptor
	Glucocorticoid receptor	NR3C1	P04150	CHEMBL2034	Nuclear receptor
	Niemann-Pick C1-like protein 1	NPC1L1	Q9UHC9	CHEMBL2027	Other membrane protein
	Heat shock protein HSP 90-alpha	HSP90AA1	P07900	CHEMBL3880	Other cytosolic protein
	P47929	LGALS7	P47929	CHEMBL5008	Other cytosolic protein
	Galectin-9	LGALS9	O00182	CHEMBL5474	Other cytosolic protein
	Prostanoid EP4 receptor	PTGER4	P35408	CHEMBL1836	Family A G protein-coupled receptor
	Prostanoid EP2 receptor	PTGER2	P43116	CHEMBL1881	Family A G protein-coupled receptor
	Prostanoid IP receptor	PTGIR	P43119	CHEMBL1995	Family A G protein-coupled receptor
	Delta opioid receptor	OPRD1	P41143	CHEMBL236	Family A G protein-coupled receptor
	Cathepsin K	CTSK	P43235	CHEMBL268	Protease
	Cathepsin S	CTSS	P25774	CHEMBL2954	Protease
	Cathepsin L	CTSL	P07711	CHEMBL3837	Protease
	Cathepsin (B and K)	CTSB	P07858	CHEMBL4072	Protease
	Glutaminase kidney isoform, mitochondrial	GLS	O94925	CHEMBL2146302	Enzyme
wilfoside C1G	Proto-oncogene c-JUN	JUN	P05412	CHEMBL4977	Transcription factor
	Protein kinase C alpha	PRKCA	P17252	CHEMBL299	Kinase
	Protein phosphatase 2C beta	PPM1B	O75688	CHEMBL2845	Phosphatase
	Protein-tyrosine phosphatase 1B	PTPN1	P18031	CHEMBL335	Phosphatase
	Serine/threonine protein phosphatase PP1-gamma catalytic subunit	PPP1CC	P36873	CHEMBL4438	Phosphatase
	Serine/threonine protein phosphatase 2A, catalytic subunit, alpha isoform	PPP2CA	P67775	CHEMBL4703	Phosphatase
	Serine/threonine protein phosphatase 2A, 56 kDa regulatory subunit, alpha isoform	PPP2R5A	Q15172	CHEMBL4763	Phosphatase
	Protein kinase C delta	PRKCD	Q05655	CHEMBL2996	Kinase
	Protein kinase C beta	PRKCB	P05771	CHEMBL3045	Kinase
	Protein kinase C epsilon	PRKCE	Q02156	CHEMBL3582	Kinase
	Protein kinase C eta	PRKCH	P24723	CHEMBL3616	Kinase
	Protein kinase C theta	PRKCQ	Q04759	CHEMBL3920	Kinase
	Signal transducer and activator of transcription 3	STAT3	P40763	CHEMBL4026	Transcription factor
	Zinc finger protein GLI1	GLI1	P08151	CHEMBL5461	Transcription factor
	Thrombin	F2	P00734	CHEMBL204	Protease
	Vanilloid receptor (by homology)	TRPV1	Q8NER1	CHEMBL4794	Voltage-gated ion channel
	Glycine receptor subunit alpha-1	GLRA1	P23415	CHEMBL5845	Ligand-gated ion channel
	Glycine receptor subunit alpha-2	GLRA2	P23416	CHEMBL5871	Ligand-gated ion channel
	Isoleucyl-tRNA synthetase	IARS	P41252	CHEMBL3235	Enzyme
	Telomerase reverse transcriptase	TERT	O14746	CHEMBL2916	Enzyme
	Apoptosis regulator Bcl-X	BCL2L1	Q07817	CHEMBL4625	Other ion channel
	Squalene synthetase (by homology)	FDFT1	P37268	CHEMBL3338	Enzyme
	Cyclooxygenase-2	PTGS2	P35354	CHEMBL230	Oxidoreductase
	Phosphodiesterase 4D	PDE4D	Q08499	CHEMBL288	Phosphodiesterase
	11-beta-hydroxysteroid dehydrogenase 2	HSD11B2	P80365	CHEMBL3746	Enzyme
	11-beta-hydroxysteroid dehydrogenase 1	HSD11B1	P28845	CHEMBL4235	Enzyme
	Tubulin--tyrosine ligase	TTL	Q8NG68	CHEMBL5549	Enzyme
	Sodium/potassium-transporting ATPase alpha-1 chain	ATP1A1	P05023	CHEMBL1807	Primary active transporter
	Voltage-gated potassium channel subunit Kv1.3	KCNA3	P22001	CHEMBL4633	Voltage-gated ion channel
	Protein farnesyltransferase	FNTA	P49354	CHEMBL2094108	Enzyme
	Geranylgeranyl transferase type I	PGGT1B	P53609	CHEMBL2095164	Enzyme
	Sarcoplasmic/endoplasmic reticulum calcium ATPase 1	ATP2A1	O14983	CHEMBL3136	Hydrolase
	Proteinase-activated receptor 2	F2RL1	P55085	CHEMBL5963	Family A G protein-coupled receptor
	Nuclear receptor ROR-gamma	RORC	P51449	CHEMBL1741186	Nuclear receptor
	Interleukin-8 receptor A	CXCR1	P25024	CHEMBL4029	Family A G protein-coupled receptor
	Protein phosphatase 2A regulatory subunit B'	PTPA	Q15257	CHEMBL2505	Phosphatase
	Platelet activating factor receptor	PTAFR	P25105	CHEMBL250	Family A G protein-coupled receptor
	Interleukin-2	IL2	P60568	CHEMBL5880	Secreted protein
	Protein kinase C gamma	PRKCG	P05129	CHEMBL2938	Kinase
	Proto-oncogene vav	VAV1	P15498	CHEMBL3259472	Unclassified protein
	Transient receptor potential cation channel subfamily V member 4 (by homology)	TRPV4	Q9HBA0	CHEMBL3119	Voltage-gated ion channel
	Subtilisin/kexin type 7	PCSK7	Q16549	CHEMBL2232	Protease
	Glutathione S-transferase Mu 1	GSTM1	P09488	CHEMBL2081	Enzyme
	Cytochrome P450 19A1	CYP19A1	P11511	CHEMBL1978	Cytochrome P450
	Endothelin receptor ET-A	EDNRA	P25101	CHEMBL252	Family A G protein-coupled receptor
	Phospholipase A2 group IIA	PLA2G2A	P14555	CHEMBL3474	Enzyme
	Phospholipase A2 group 1B	PLA2G1B	P04054	CHEMBL4426	Enzyme
	P-glycoprotein 1	ABCB1	P08183	CHEMBL4302	Primary active transporter
	HMG-CoA reductase (by homology)	HMGCR	P04035	CHEMBL402	Oxidoreductase
	Sodium/glucose cotransporter 2	SLC5A2	P31639	CHEMBL3884	Electrochemical transporter
	Vacuolar ATP synthase subunit S1	ATP6AP1	Q15904	CHEMBL4790	Hydrolase
	Adenosine A1 receptor (by homology)	ADORA1	P30542	CHEMBL226	Family A G protein-coupled receptor
	Squalene monooxygenase (by homology)	SQLE	Q14534	CHEMBL3592	Enzyme
	Thromboxane A2 receptor	TBXA2R	P21731	CHEMBL2069	Family A G protein-coupled receptor
	Nitric oxide synthase, inducible (by homology)	NOS2	P35228	CHEMBL4481	Enzyme
	Methionine aminopeptidase 2	METAP2	P50579	CHEMBL3922	Protease
	Dual specificity protein phosphatase 3	DUSP3	P51452	CHEMBL2635	Phosphatase
	Programmed cell death protein 4	PDCD4	Q53EL6	CHEMBL1781868	Unclassified protein
	Matrix metalloproteinase 9	MMP9	P14780	CHEMBL321	Protease
	Motilin receptor	MLNR	O43193	CHEMBL2203	Family A G protein-coupled receptor
	Toll-like receptor (TLR7/TLR9)	TLR9	Q9NR96	CHEMBL5804	Toll-like and Il-1 receptors
	Ribosomal protein S6 kinase alpha 5	RPS6KA5	O75582	CHEMBL4237	Kinase
	Interleukin-1 beta	IL1B	P01584	CHEMBL1909490	Secreted protein
	Alpha-1a adrenergic receptor (by homology)	ADRA1A	P35348	CHEMBL229	Family A G protein-coupled receptor
	Gamma-secretase	PSEN2	P49810	CHEMBL2094135	Protease
	Glucose transporter	SLC2A1	P11166	CHEMBL2535	Electrochemical transporter
	Brain adenylate cyclase 1	ADCY1	Q08828	CHEMBL2899	Enzyme
	Protein phosphatase 2C alpha	PPM1A	P35813	CHEMBL2437	Phosphatase
	Dual specificity phosphatase Cdc25A	CDC25A	P30304	CHEMBL3775	Phosphatase
	Androgen Receptor	AR	P10275	CHEMBL1871	Nuclear receptor
	Leukocyte adhesion glycoprotein LFA-1 alpha	ITGAL	P20701	CHEMBL1803	Adhesion
	Mu opioid receptor	OPRM1	P35372	CHEMBL233	Family A G protein-coupled receptor
	Kappa Opioid receptor	OPRK1	P41145	CHEMBL237	Family A G protein-coupled receptor
	Vitamin D receptor	VDR	P11473	CHEMBL1977	Nuclear receptor
	Corticosteroid binding globulin	SERPINA6	P08185	CHEMBL2421	Secreted protein
	Adenosine A2a receptor	ADORA2A	P29274	CHEMBL251	Family A G protein-coupled receptor
	Adenosine A3 receptor	ADORA3	P0DMS8	CHEMBL256	Family A G protein-coupled receptor
	Glucagon receptor	GCGR	P47871	CHEMBL1985	Family B G protein-coupled receptor
	Alpha-1b adrenergic receptor	ADRA1B	P35368	CHEMBL232	Family A G protein-coupled receptor
	C-C chemokine receptor type 6	CCR6	P51684	CHEMBL4423	Family A G protein-coupled receptor
	DNA polymerase alpha subunit	POLA1	P09884	CHEMBL1828	Transferase
	DNA polymerase beta	POLB	P06746	CHEMBL2392	Enzyme
	HLA class I histocompatibility antigen A-3	HLA-A	P04439	CHEMBL2632	Surface antigen
	Acetylcholinesterase	ACHE	P22303	CHEMBL220	Hydrolase
	Glycogen synthase kinase-3 beta	GSK3B	P49841	CHEMBL262	Kinase
	Norepinephrine transporter	SLC6A2	P23975	CHEMBL222	Electrochemical transporter
	Neurokinin 2 receptor	TACR2	P21452	CHEMBL2327	Family A G protein-coupled receptor
	Dopamine transporter	SLC6A3	Q01959	CHEMBL238	Electrochemical transporter
	FK506-binding protein 1A	FKBP1A	P62942	CHEMBL1902	Isomerase
	Dual specificity phosphatase Cdc25B	CDC25B	P30305	CHEMBL4804	Phosphatase
	6-phosphofructo-2-kinase/fructose-2,6-bisphosphatase 3	PFKFB3	Q16875	CHEMBL2331053	Enzyme
	TNF-alpha	TNF	P01375	CHEMBL1825	Secreted protein
	Prostanoid EP4 receptor	PTGER4	P35408	CHEMBL1836	Family A G protein-coupled receptor
	Prostanoid EP2 receptor	PTGER2	P43116	CHEMBL1881	Family A G protein-coupled receptor
	Prostanoid IP receptor	PTGIR	P43119	CHEMBL1995	Family A G protein-coupled receptor
	Protein-tyrosine phosphatase 2C	PTPN11	Q06124	CHEMBL3864	Phosphatase
	Histamine H1 receptor	HRH1	P35367	CHEMBL231	Family A G protein-coupled receptor
	C-C chemokine receptor type 3	CCR3	P51677	CHEMBL3473	Family A G protein-coupled receptor
	Cytochrome P450 17A1	CYP17A1	P05093	CHEMBL3522	Cytochrome P450
	Serotonin 2b (5-HT2b) receptor	HTR2B	P41595	CHEMBL1833	Family A G protein-coupled receptor
cynauricuoside C	Proto-oncogene c-JUN	JUN	P05412	CHEMBL4977	Transcription factor
	Protein phosphatase 2C beta	PPM1B	O75688	CHEMBL2845	Phosphatase
	Protein-tyrosine phosphatase 1B	PTPN1	P18031	CHEMBL335	Phosphatase
	Serine/threonine protein phosphatase PP1-gamma catalytic subunit	PPP1CC	P36873	CHEMBL4438	Phosphatase
	Serine/threonine protein phosphatase 2A, catalytic subunit, alpha isoform	PPP2CA	P67775	CHEMBL4703	Phosphatase
	Serine/threonine protein phosphatase 2A, 56 kDa regulatory subunit, alpha isoform	PPP2R5A	Q15172	CHEMBL4763	Phosphatase
	Protein kinase C alpha	PRKCA	P17252	CHEMBL299	Kinase
	Protein kinase C delta	PRKCD	Q05655	CHEMBL2996	Kinase
	Protein kinase C beta	PRKCB	P05771	CHEMBL3045	Kinase
	Protein kinase C epsilon	PRKCE	Q02156	CHEMBL3582	Kinase
	Protein kinase C eta	PRKCH	P24723	CHEMBL3616	Kinase
	Protein kinase C theta	PRKCQ	Q04759	CHEMBL3920	Kinase
	Zinc finger protein GLI1	GLI1	P08151	CHEMBL5461	Transcription factor
	Thrombin	F2	P00734	CHEMBL204	Protease
	Nuclear receptor ROR-gamma	RORC	P51449	CHEMBL1741186	Nuclear receptor
	Sodium/potassium-transporting ATPase alpha-1 chain	ATP1A1	P05023	CHEMBL1807	Primary active transporter
	Signal transducer and activator of transcription 3	STAT3	P40763	CHEMBL4026	Transcription factor
	Phosphodiesterase 4D	PDE4D	Q08499	CHEMBL288	Phosphodiesterase
	Apoptosis regulator Bcl-X	BCL2L1	Q07817	CHEMBL4625	Other ion channel
	Telomerase reverse transcriptase	TERT	O14746	CHEMBL2916	Enzyme
	Cyclooxygenase-2	PTGS2	P35354	CHEMBL230	Oxidoreductase
	Squalene synthetase (by homology)	FDFT1	P37268	CHEMBL3338	Enzyme
	Vanilloid receptor (by homology)	TRPV1	Q8NER1	CHEMBL4794	Voltage-gated ion channel
	Glycine receptor subunit alpha-1	GLRA1	P23415	CHEMBL5845	Ligand-gated ion channel
	Glycine receptor subunit alpha-2	GLRA2	P23416	CHEMBL5871	Ligand-gated ion channel
	Isoleucyl-tRNA synthetase	IARS	P41252	CHEMBL3235	Enzyme
	11-beta-hydroxysteroid dehydrogenase 2	HSD11B2	P80365	CHEMBL3746	Enzyme
	11-beta-hydroxysteroid dehydrogenase 1	HSD11B1	P28845	CHEMBL4235	Enzyme
	Tubulin--tyrosine ligase	TTL	Q8NG68	CHEMBL5549	Enzyme
	Sarcoplasmic/endoplasmic reticulum calcium ATPase 1	ATP2A1	O14983	CHEMBL3136	Hydrolase
	Proteinase-activated receptor 2	F2RL1	P55085	CHEMBL5963	Family A G protein-coupled receptor
	Voltage-gated potassium channel subunit Kv1.3	KCNA3	P22001	CHEMBL4633	Voltage-gated ion channel
	Protein farnesyltransferase	FNTA	P49354	CHEMBL2094108	Enzyme
	Geranylgeranyl transferase type I	PGGT1B	P53609	CHEMBL2095164	Enzyme
	Platelet activating factor receptor	PTAFR	P25105	CHEMBL250	Family A G protein-coupled receptor
	Interleukin-2	IL2	P60568	CHEMBL5880	Secreted protein
	Androgen Receptor	AR	P10275	CHEMBL1871	Nuclear receptor
	Interleukin-8 receptor A	CXCR1	P25024	CHEMBL4029	Family A G protein-coupled receptor
	Protein phosphatase 2A regulatory subunit B'	PTPA	Q15257	CHEMBL2505	Phosphatase
	Protein kinase C gamma	PRKCG	P05129	CHEMBL2938	Kinase
	Proto-oncogene vav	VAV1	P15498	CHEMBL3259472	Unclassified protein
	Transient receptor potential cation channel subfamily V member 4 (by homology)	TRPV4	Q9HBA0	CHEMBL3119	Voltage-gated ion channel
	Subtilisin/kexin type 7	PCSK7	Q16549	CHEMBL2232	Protease
	Glutathione S-transferase Mu 1	GSTM1	P09488	CHEMBL2081	Enzyme
	Mu opioid receptor	OPRM1	P35372	CHEMBL233	Family A G protein-coupled receptor
	Kappa Opioid receptor	OPRK1	P41145	CHEMBL237	Family A G protein-coupled receptor
	Cytochrome P450 19A1	CYP19A1	P11511	CHEMBL1978	Cytochrome P450
	Endothelin receptor ET-A	EDNRA	P25101	CHEMBL252	Family A G protein-coupled receptor
	Phospholipase A2 group IIA	PLA2G2A	P14555	CHEMBL3474	Enzyme
	Phospholipase A2 group 1B	PLA2G1B	P04054	CHEMBL4426	Enzyme
	Vacuolar ATP synthase subunit S1	ATP6AP1	Q15904	CHEMBL4790	Hydrolase
	Squalene monooxygenase (by homology)	SQLE	Q14534	CHEMBL3592	Enzyme
	P-glycoprotein 1	ABCB1	P08183	CHEMBL4302	Primary active transporter
	HMG-CoA reductase (by homology)	HMGCR	P04035	CHEMBL402	Oxidoreductase
	Adenosine A1 receptor (by homology)	ADORA1	P30542	CHEMBL226	Family A G protein-coupled receptor
	Thromboxane A2 receptor	TBXA2R	P21731	CHEMBL2069	Family A G protein-coupled receptor
	Nitric oxide synthase, inducible (by homology)	NOS2	P35228	CHEMBL4481	Enzyme
	Methionine aminopeptidase 2	METAP2	P50579	CHEMBL3922	Protease
	Motilin receptor	MLNR	O43193	CHEMBL2203	Family A G protein-coupled receptor
	Mineralocorticoid receptor	NR3C2	P08235	CHEMBL1994	Nuclear receptor
	Dual specificity protein phosphatase 3	DUSP3	P51452	CHEMBL2635	Phosphatase
	Gamma-secretase	PSEN2	P49810	CHEMBL2094135	Protease
	Alpha-1a adrenergic receptor (by homology)	ADRA1A	P35348	CHEMBL229	Family A G protein-coupled receptor
	Programmed cell death protein 4	PDCD4	Q53EL6	CHEMBL1781868	Unclassified protein
	Glucocorticoid receptor	NR3C1	P04150	CHEMBL2034	Nuclear receptor
	Toll-like receptor (TLR7/TLR9)	TLR9	Q9NR96	CHEMBL5804	Toll-like and Il-1 receptors
	Ribosomal protein S6 kinase alpha 5	RPS6KA5	O75582	CHEMBL4237	Kinase
	Vascular endothelial growth factor receptor 2	KDR	P35968	CHEMBL279	Kinase
	Interleukin-1 beta	IL1B	P01584	CHEMBL1909490	Secreted protein
	Delta opioid receptor	OPRD1	P41143	CHEMBL236	Family A G protein-coupled receptor
	Protein phosphatase 2C alpha	PPM1A	P35813	CHEMBL2437	Phosphatase
	Inhibitor of nuclear factor kappa B kinase beta subunit	IKBKB	O14920	CHEMBL1991	Kinase
	Glucose transporter	SLC2A1	P11166	CHEMBL2535	Electrochemical transporter
	Brain adenylate cyclase 1	ADCY1	Q08828	CHEMBL2899	Enzyme
	Vitamin D receptor	VDR	P11473	CHEMBL1977	Nuclear receptor
	Matrix metalloproteinase 8	MMP8	P22894	CHEMBL4588	Protease
	Progesterone receptor	PGR	P06401	CHEMBL208	Nuclear receptor
	Dual specificity phosphatase Cdc25A	CDC25A	P30304	CHEMBL3775	Phosphatase
	Glycogen synthase kinase-3 beta	GSK3B	P49841	CHEMBL262	Kinase
	Leukocyte adhesion glycoprotein LFA-1 alpha	ITGAL	P20701	CHEMBL1803	Adhesion
	Ras-related protein Rap-1A	RAP1A	P62834	CHEMBL1255139	Unclassified protein
	Glucagon receptor	GCGR	P47871	CHEMBL1985	Family B G protein-coupled receptor
	Alpha-1b adrenergic receptor	ADRA1B	P35368	CHEMBL232	Family A G protein-coupled receptor
	C-C chemokine receptor type 6	CCR6	P51684	CHEMBL4423	Family A G protein-coupled receptor
	Corticosteroid binding globulin	SERPINA6	P08185	CHEMBL2421	Secreted protein
	DNA polymerase alpha subunit	POLA1	P09884	CHEMBL1828	Transferase
	DNA polymerase beta	POLB	P06746	CHEMBL2392	Enzyme
	Acetylcholinesterase	ACHE	P22303	CHEMBL220	Hydrolase
	Serotonin 2b (5-HT2b) receptor	HTR2B	P41595	CHEMBL1833	Family A G protein-coupled receptor
	Alpha-2a adrenergic receptor	ADRA2A	P08913	CHEMBL1867	Family A G protein-coupled receptor
	Adrenergic receptor alpha-2	ADRA2C	P18825	CHEMBL1916	Family A G protein-coupled receptor
	Alpha-2b adrenergic receptor	ADRA2B	P18089	CHEMBL1942	Family A G protein-coupled receptor
	Dopamine D1 receptor	DRD1	P21728	CHEMBL2056	Family A G protein-coupled receptor
	Dopamine D2 receptor	DRD2	P14416	CHEMBL217	Family A G protein-coupled receptor
	Alpha-1d adrenergic receptor	ADRA1D	P25100	CHEMBL223	Family A G protein-coupled receptor
	Serotonin 2a (5-HT2a) receptor	HTR2A	P28223	CHEMBL224	Family A G protein-coupled receptor
	Serotonin 2c (5-HT2c) receptor	HTR2C	P28335	CHEMBL225	Family A G protein-coupled receptor
	Dopamine D3 receptor	DRD3	P35462	CHEMBL234	Family A G protein-coupled receptor
	Cytochrome P450 2D6	CYP2D6	P10635	CHEMBL289	Cytochrome P450
	Serotonin 6 (5-HT6) receptor	HTR6	P50406	CHEMBL3371	Family A G protein-coupled receptor
caudatin	Protein kinase C alpha	PRKCA	P17252	CHEMBL299	Kinase
	P-glycoprotein 1	ABCB1	P08183	CHEMBL4302	Primary active transporter
	Interleukin-8 receptor A	CXCR1	P25024	CHEMBL4029	Family A G protein-coupled receptor
	Phosphodiesterase 4D	PDE4D	Q08499	CHEMBL288	Phosphodiesterase
	Inhibitor of nuclear factor kappa B kinase beta subunit	IKBKB	O14920	CHEMBL1991	Kinase
	Protein-tyrosine phosphatase 1B	PTPN1	P18031	CHEMBL335	Phosphatase
	Glutathione S-transferase Mu 1	GSTM1	P09488	CHEMBL2081	Enzyme
	HMG-CoA reductase	HMGCR	P04035	CHEMBL402	Oxidoreductase
	Cyclooxygenase-2	PTGS2	P35354	CHEMBL230	Oxidoreductase
	Protein kinase C delta	PRKCD	Q05655	CHEMBL2996	Kinase
	Thrombin	F2	P00734	CHEMBL204	Protease
	Protein kinase C epsilon	PRKCE	Q02156	CHEMBL3582	Kinase
	Corticosteroid binding globulin	SERPINA6	P08185	CHEMBL2421	Secreted protein
	Glucocorticoid receptor	NR3C1	P04150	CHEMBL2034	Nuclear receptor
	Protein kinase C gamma	PRKCG	P05129	CHEMBL2938	Kinase
	Protein kinase C beta	PRKCB	P05771	CHEMBL3045	Kinase
	Protein kinase C eta	PRKCH	P24723	CHEMBL3616	Kinase
	Protein kinase C theta	PRKCQ	Q04759	CHEMBL3920	Kinase
	Protein farnesyltransferase	FNTA	P49354	CHEMBL2094108	Enzyme
	Telomerase reverse transcriptase	TERT	O14746	CHEMBL2916	Enzyme
	Proteinase-activated receptor 2	F2RL1	P55085	CHEMBL5963	Family A G protein-coupled receptor
	Microtubule-associated protein 2	MAP2	P11137	CHEMBL2390810	Unclassified protein
	Adenosine A1 receptor (by homology)	ADORA1	P30542	CHEMBL226	Family A G protein-coupled receptor
	Interleukin-1 beta	IL1B	P01584	CHEMBL1909490	Secreted protein
	Androgen Receptor	AR	P10275	CHEMBL1871	Nuclear receptor
	Programmed cell death protein 4	PDCD4	Q53EL6	CHEMBL1781868	Unclassified protein
	11-beta-hydroxysteroid dehydrogenase 1	HSD11B1	P28845	CHEMBL4235	Enzyme
	Transient receptor potential cation channel subfamily V member 4 (by homology)	TRPV4	Q9HBA0	CHEMBL3119	Voltage-gated ion channel
	PI3-kinase p110-beta subunit	PIK3CB	P42338	CHEMBL3145	Enzyme
	PI3-kinase p110-alpha subunit	PIK3CA	P42336	CHEMBL4005	Enzyme
	Phospholipase A2 group IIA	PLA2G2A	P14555	CHEMBL3474	Enzyme
	Sarcoplasmic/endoplasmic reticulum calcium ATPase 1	ATP2A1	O14983	CHEMBL3136	Hydrolase
	Serine/threonine-protein kinase mTOR	MTOR	P42345	CHEMBL2842	Kinase
	Proteasome subunit beta type-9	PSMB9	P28065	CHEMBL1944495	Enzyme
	C-C chemokine receptor type 1	CCR1	P32246	CHEMBL2413	Family A G protein-coupled receptor
	Matrix metalloproteinase 3	MMP3	P08254	CHEMBL283	Protease
	Matrix metalloproteinase 8	MMP8	P22894	CHEMBL4588	Protease
	Mineralocorticoid receptor	NR3C2	P08235	CHEMBL1994	Nuclear receptor
	Progesterone receptor	PGR	P06401	CHEMBL208	Nuclear receptor
	Interleukin-8 receptor B	CXCR2	P25025	CHEMBL2434	Family A G protein-coupled receptor
	Serine/threonine-protein kinase Aurora-A	AURKA	O14965	CHEMBL4722	Kinase
	Oxytocin receptor	OXTR	P30559	CHEMBL2049	Family A G protein-coupled receptor
	Phosphodiesterase 10A	PDE10A	Q9Y233	CHEMBL4409	Phosphodiesterase
	Prostate specific antigen	KLK3	P07288	CHEMBL2099	Protease
	Ephrin receptor	EPHB4	P54760	CHEMBL5147	Kinase
	Proto-oncogene vav	VAV1	P15498	CHEMBL3259472	Unclassified protein
	Cytochrome P450 19A1	CYP19A1	P11511	CHEMBL1978	Cytochrome P450
	Adenosine A2a receptor (by homology)	ADORA2A	P29274	CHEMBL251	Family A G protein-coupled receptor
	Endothelial PAS domain-containing protein 1	EPAS1	Q99814	CHEMBL1744522	Unclassified protein
	Endothelin receptor ET-A	EDNRA	P25101	CHEMBL252	Family A G protein-coupled receptor
	Liver glycogen phosphorylase	PYGL	P06737	CHEMBL2568	Enzyme
	Apoptosis regulator Bcl-X	BCL2L1	Q07817	CHEMBL4625	Other ion channel
	Serine/threonine-protein kinase PIM1	PIM1	P11309	CHEMBL2147	Kinase
	MAP kinase-activated protein kinase 2	MAPKAPK2	P49137	CHEMBL2208	Kinase
	Serine/threonine-protein kinase AKT2	AKT2	P31751	CHEMBL2431	Kinase
	Serine/threonine-protein kinase Chk2	CHEK2	O96017	CHEMBL2527	Kinase
	3-phosphoinositide dependent protein kinase-1	PDPK1	O15530	CHEMBL2534	Kinase
	Sphingosine 1-phosphate receptor Edg-5	S1PR2	O95136	CHEMBL2955	Family A G protein-coupled receptor
	Serine/threonine-protein kinase PLK1	PLK1	P53350	CHEMBL3024	Kinase
	PI3-kinase p110-delta subunit	PIK3CD	O00329	CHEMBL3130	Enzyme
	MAP kinase ERK2	MAPK1	P28482	CHEMBL4040	Kinase
	Serine/threonine-protein kinase MRCK-A	CDC42BPA	Q5VT25	CHEMBL4516	Kinase
	Serine/threonine-protein kinase Chk1	CHEK1	O14757	CHEMBL4630	Kinase
	Serine/threonine-protein kinase AKT	AKT3	Q9Y243	CHEMBL4816	Kinase
	Serine/threonine-protein kinase PLK3	PLK3	Q9H4B4	CHEMBL4897	Kinase
	Complement factor D	CFD	P00746	CHEMBL2176771	Protease
	Nerve growth factor receptor Trk-A	NTRK1	P04629	CHEMBL2815	Kinase
	P2X purinoceptor 3	P2RX3	P56373	CHEMBL2998	Ligand-gated ion channel
	Isoleucyl-tRNA synthetase	IARS	P41252	CHEMBL3235	Enzyme
	Cyclin-dependent kinase 1	CDK1	P06493	CHEMBL308	Kinase
	MAP kinase signal-integrating kinase 2	MKNK2	Q9HBH9	CHEMBL4204	Kinase
	Chymotrypsin C	CTRC	Q99895	CHEMBL2386	Protease
	Potassium-transporting ATPase alpha chain 2	ATP12A	P54707	CHEMBL2933	Primary active transporter
	Cyclin T1	CCNT1	O60563	CHEMBL2108	Other cytosolic protein
	MAP kinase p38 alpha	MAPK14	Q16539	CHEMBL260	Kinase
	Renin	REN	P00797	CHEMBL286	Protease
	Monocarboxylate transporter 1	SLC16A1	P53985	CHEMBL4360	Electrochemical transporter
	Serine/threonine protein phosphatase 2A, catalytic subunit, alpha isoform	PPP2CA	P67775	CHEMBL4703	Phosphatase
	Proto-oncogene c-JUN	JUN	P05412	CHEMBL4977	Transcription factor
	Tyrosine-protein kinase SRC	SRC	P12931	CHEMBL267	Kinase
	Leukocyte adhesion glycoprotein LFA-1 alpha	ITGAL	P20701	CHEMBL1803	Adhesion
	Signal transducer and activator of transcription 3	STAT3	P40763	CHEMBL4026	Transcription factor
	Phosphatidylinositol 3-kinase catalytic subunit type 3	PIK3C3	Q8NEB9	CHEMBL1075165	Enzyme
	c-Jun N-terminal kinase 1	MAPK8	P45983	CHEMBL2276	Kinase
	Tyrosine-protein kinase ITK/TSK	ITK	Q08881	CHEMBL2959	Kinase
	P2X purinoceptor 7	P2RX7	Q99572	CHEMBL4805	Ligand-gated ion channel
	Geranylgeranyl transferase type I	PGGT1B	P53609	CHEMBL2095164	Enzyme
	Brain adenylate cyclase 1	ADCY1	Q08828	CHEMBL2899	Enzyme
	Uridine phosphorylase 1 (by homology)	UPP1	Q16831	CHEMBL4811	Enzyme
	Beta-glucocerebrosidase	GBA	P04062	CHEMBL2179	Enzyme
	Thrombin and coagulation factor X	F10	P00742	CHEMBL244	Protease
	c-Jun N-terminal kinase 3	MAPK10	P53779	CHEMBL2637	Kinase
	PI3-kinase p110-gamma subunit	PIK3CG	P48736	CHEMBL3267	Enzyme
	c-Jun N-terminal kinase 2	MAPK9	P45984	CHEMBL4179	Kinase
	GABA receptor alpha-5 subunit	GABRA5	P31644	CHEMBL5112	Ligand-gated ion channel
	Vasopressin V1a receptor	AVPR1A	P37288	CHEMBL1889	Family A G protein-coupled receptor
	Dual specificity phosphatase Cdc25C	CDC25C	P30307	CHEMBL2378	Phosphatase
	Carnitine O-palmitoyltransferase 1, liver isoform	CPT1A	P50416	CHEMBL1293194	Enzyme
	6-phosphofructo-2-kinase/fructose-2,6-bisphosphatase 3	PFKFB3	Q16875	CHEMBL2331053	Enzyme
	Ribosomal protein S6 kinase alpha 5	RPS6KA5	O75582	CHEMBL4237	Kinase
auriculoside IV	Protein kinase C delta (by homology)	PRKCD	Q05655	CHEMBL2996	Kinase
	Proto-oncogene c-JUN	JUN	P05412	CHEMBL4977	Transcription factor
	Squalene synthetase (by homology)	FDFT1	P37268	CHEMBL3338	Enzyme
	Vanilloid receptor (by homology)	TRPV1	Q8NER1	CHEMBL4794	Voltage-gated ion channel
	Thrombin	F2	P00734	CHEMBL204	Protease
	Protein kinase C alpha	PRKCA	P17252	CHEMBL299	Kinase
	Zinc finger protein GLI1	GLI1	P08151	CHEMBL5461	Transcription factor
	Protein phosphatase 2C beta	PPM1B	O75688	CHEMBL2845	Phosphatase
	Protein-tyrosine phosphatase 1B	PTPN1	P18031	CHEMBL335	Phosphatase
	Serine/threonine protein phosphatase PP1-gamma catalytic subunit	PPP1CC	P36873	CHEMBL4438	Phosphatase
	Serine/threonine protein phosphatase 2A, catalytic subunit, alpha isoform	PPP2CA	P67775	CHEMBL4703	Phosphatase
	Serine/threonine protein phosphatase 2A, 56 kDa regulatory subunit, alpha isoform	PPP2R5A	Q15172	CHEMBL4763	Phosphatase
	Protein kinase C beta	PRKCB	P05771	CHEMBL3045	Kinase
	Protein kinase C epsilon	PRKCE	Q02156	CHEMBL3582	Kinase
	Protein kinase C eta	PRKCH	P24723	CHEMBL3616	Kinase
	Protein kinase C theta	PRKCQ	Q04759	CHEMBL3920	Kinase
	P-glycoprotein 1	ABCB1	P08183	CHEMBL4302	Primary active transporter
	Inhibitor of nuclear factor kappa B kinase beta subunit	IKBKB	O14920	CHEMBL1991	Kinase
	DNA polymerase beta (by homology)	POLB	P06746	CHEMBL2392	Enzyme
	Heat shock protein HSP 90-alpha	HSP90AA1	P07900	CHEMBL3880	Other cytosolic protein
	Phosphodiesterase 4D	PDE4D	Q08499	CHEMBL288	Phosphodiesterase
	Carbonic anhydrase II	CA2	P00918	CHEMBL205	Lyase
	Carbonic anhydrase VII	CA7	P43166	CHEMBL2326	Lyase
	Carbonic anhydrase I	CA1	P00915	CHEMBL261	Lyase
	Telomerase reverse transcriptase	TERT	O14746	CHEMBL2916	Enzyme
	Carbonic anhydrase VI	CA6	P23280	CHEMBL3025	Lyase
	Carbonic anhydrase XII	CA12	O43570	CHEMBL3242	Lyase
	Carbonic anhydrase XIV	CA14	Q9ULX7	CHEMBL3510	Lyase
	Carbonic anhydrase IX	CA9	Q16790	CHEMBL3594	Lyase
	Carbonic anhydrase IV	CA4	P22748	CHEMBL3729	Lyase
	Carbonic anhydrase XIII	CA13	Q8N1Q1	CHEMBL3912	Lyase
	Carbonic anhydrase VB	CA5B	Q9Y2D0	CHEMBL3969	Lyase
	Carbonic anhydrase VA	CA5A	P35218	CHEMBL4789	Lyase
	Endothelin receptor ET-A (by homology)	EDNRA	P25101	CHEMBL252	Family A G protein-coupled receptor
	Nuclear receptor ROR-gamma	RORC	P51449	CHEMBL1741186	Nuclear receptor
	Sodium/potassium-transporting ATPase alpha-1 chain	ATP1A1	P05023	CHEMBL1807	Primary active transporter
	Signal transducer and activator of transcription 3	STAT3	P40763	CHEMBL4026	Transcription factor
	Low molecular weight phosphotyrosine protein phosphatase	ACP1	P24666	CHEMBL4903	Phosphatase
	Apoptosis regulator Bcl-X	BCL2L1	Q07817	CHEMBL4625	Other ion channel
	Cyclooxygenase-2	PTGS2	P35354	CHEMBL230	Oxidoreductase
	11-beta-hydroxysteroid dehydrogenase 2	HSD11B2	P80365	CHEMBL3746	Enzyme
	11-beta-hydroxysteroid dehydrogenase 1	HSD11B1	P28845	CHEMBL4235	Enzyme
	Squalene monooxygenase (by homology)	SQLE	Q14534	CHEMBL3592	Enzyme
	Matrix metalloproteinase 12	MMP12	P39900	CHEMBL4393	Protease
	Beta amyloid A4 protein	APP	P05067	CHEMBL2487	Membrane receptor
	Beta-secretase 1	BACE1	P56817	CHEMBL4822	Protease
	Tubulin--tyrosine ligase	TTL	Q8NG68	CHEMBL5549	Enzyme
	Phosphodiesterase 5A	PDE5A	O76074	CHEMBL1827	Phosphodiesterase
	Aldose reductase	AKR1B1	P15121	CHEMBL1900	Enzyme
	Phosphodiesterase 9A	PDE9A	O76083	CHEMBL3535	Phosphodiesterase
	Phosphodiesterase 1B	PDE1B	Q01064	CHEMBL4425	Phosphodiesterase
	Aldo-keto reductase family 1 member B10	AKR1B10	O60218	CHEMBL5983	Enzyme
	Glycine receptor subunit alpha-1	GLRA1	P23415	CHEMBL5845	Ligand-gated ion channel
	Glycine receptor subunit alpha-2	GLRA2	P23416	CHEMBL5871	Ligand-gated ion channel
	Protein farnesyltransferase	FNTA	P49354	CHEMBL2094108	Enzyme
	Geranylgeranyl transferase type I	PGGT1B	P53609	CHEMBL2095164	Enzyme
	Sarcoplasmic/endoplasmic reticulum calcium ATPase 1	ATP2A1	O14983	CHEMBL3136	Hydrolase
	Isoleucyl-tRNA synthetase	IARS	P41252	CHEMBL3235	Enzyme
	Androgen Receptor	AR	P10275	CHEMBL1871	Nuclear receptor
	Serotonin transporter	SLC6A4	P31645	CHEMBL228	Electrochemical transporter
	Dopamine transporter	SLC6A3	Q01959	CHEMBL238	Electrochemical transporter
	Interleukin-2	IL2	P60568	CHEMBL5880	Secreted protein
	Cytochrome P450 19A1	CYP19A1	P11511	CHEMBL1978	Cytochrome P450
	Carbonic anhydrase III	CA3	P07451	CHEMBL2885	Lyase
	HMG-CoA reductase (by homology)	HMGCR	P04035	CHEMBL402	Oxidoreductase
	Proteinase-activated receptor 2	F2RL1	P55085	CHEMBL5963	Family A G protein-coupled receptor
	Voltage-gated potassium channel subunit Kv1.3	KCNA3	P22001	CHEMBL4633	Voltage-gated ion channel
	Glucagon receptor	GCGR	P47871	CHEMBL1985	Family B G protein-coupled receptor
	Alpha-1a adrenergic receptor	ADRA1A	P35348	CHEMBL229	Family A G protein-coupled receptor
	Alpha-1b adrenergic receptor	ADRA1B	P35368	CHEMBL232	Family A G protein-coupled receptor
	C-C chemokine receptor type 6	CCR6	P51684	CHEMBL4423	Family A G protein-coupled receptor
	Interleukin-8 receptor A	CXCR1	P25024	CHEMBL4029	Family A G protein-coupled receptor
	Vacuolar ATP synthase subunit S1	ATP6AP1	Q15904	CHEMBL4790	Hydrolase
	Protein kinase C gamma	PRKCG	P05129	CHEMBL2938	Kinase
	Proto-oncogene vav	VAV1	P15498	CHEMBL3259472	Unclassified protein
	Transient receptor potential cation channel subfamily V member 4 (by homology)	TRPV4	Q9HBA0	CHEMBL3119	Voltage-gated ion channel
	Protein phosphatase 2A regulatory subunit B'	PTPA	Q15257	CHEMBL2505	Phosphatase
	Platelet activating factor receptor	PTAFR	P25105	CHEMBL250	Family A G protein-coupled receptor
	RAS guanyl releasing protein 3	RASGRP3	Q8IV61	CHEMBL3638	Other cytosolic protein
	RAS guanyl-releasing protein 1	RASGRP1	O95267	CHEMBL5953	Other cytosolic protein
	Dual specificity phosphatase Cdc25B	CDC25B	P30305	CHEMBL4804	Phosphatase
	Glucose-6-phosphate translocase	SLC37A4	O43826	CHEMBL3217398	Electrochemical transporter
	Subtilisin/kexin type 7	PCSK7	Q16549	CHEMBL2232	Protease
	Glutathione S-transferase Mu 1	GSTM1	P09488	CHEMBL2081	Enzyme
	Mu opioid receptor	OPRM1	P35372	CHEMBL233	Family A G protein-coupled receptor
	Kappa Opioid receptor	OPRK1	P41145	CHEMBL237	Family A G protein-coupled receptor
	Nitric oxide synthase, inducible (by homology)	NOS2	P35228	CHEMBL4481	Enzyme
	FK506-binding protein 1A	FKBP1A	P62942	CHEMBL1902	Isomerase
	Motilin receptor	MLNR	O43193	CHEMBL2203	Family A G protein-coupled receptor
	Phospholipase A2 group IIA	PLA2G2A	P14555	CHEMBL3474	Enzyme
	Phospholipase A2 group 1B	PLA2G1B	P04054	CHEMBL4426	Enzyme
	Matrix metalloproteinase 8	MMP8	P22894	CHEMBL4588	Protease
	Thromboxane A2 receptor	TBXA2R	P21731	CHEMBL2069	Family A G protein-coupled receptor
	Adenosine A1 receptor (by homology)	ADORA1	P30542	CHEMBL226	Family A G protein-coupled receptor
	Gamma-secretase	PSEN2	P49810	CHEMBL2094135	Protease
	Liver glycogen phosphorylase	PYGL	P06737	CHEMBL2568	Enzyme
	Methionine aminopeptidase 2	METAP2	P50579	CHEMBL3922	Protease
	Toll-like receptor (TLR7/TLR9)	TLR9	Q9NR96	CHEMBL5804	Toll-like and Il-1 receptors
	Mineralocorticoid receptor	NR3C2	P08235	CHEMBL1994	Nuclear receptor
	Glucocorticoid receptor	NR3C1	P04150	CHEMBL2034	Nuclear receptor
auriculoside III	Protein kinase C delta (by homology)	PRKCD	Q05655	CHEMBL2996	Kinase
	Proto-oncogene c-JUN	JUN	P05412	CHEMBL4977	Transcription factor
	Squalene synthetase (by homology)	FDFT1	P37268	CHEMBL3338	Enzyme
	Vanilloid receptor (by homology)	TRPV1	Q8NER1	CHEMBL4794	Voltage-gated ion channel
	Thrombin	F2	P00734	CHEMBL204	Protease
	Protein kinase C alpha	PRKCA	P17252	CHEMBL299	Kinase
	Zinc finger protein GLI1	GLI1	P08151	CHEMBL5461	Transcription factor
	Protein phosphatase 2C beta	PPM1B	O75688	CHEMBL2845	Phosphatase
	Protein-tyrosine phosphatase 1B	PTPN1	P18031	CHEMBL335	Phosphatase
	Serine/threonine protein phosphatase PP1-gamma catalytic subunit	PPP1CC	P36873	CHEMBL4438	Phosphatase
	Serine/threonine protein phosphatase 2A, catalytic subunit, alpha isoform	PPP2CA	P67775	CHEMBL4703	Phosphatase
	Serine/threonine protein phosphatase 2A, 56 kDa regulatory subunit, alpha isoform	PPP2R5A	Q15172	CHEMBL4763	Phosphatase
	Protein kinase C beta	PRKCB	P05771	CHEMBL3045	Kinase
	Protein kinase C epsilon	PRKCE	Q02156	CHEMBL3582	Kinase
	Protein kinase C eta	PRKCH	P24723	CHEMBL3616	Kinase
	Protein kinase C theta	PRKCQ	Q04759	CHEMBL3920	Kinase
	P-glycoprotein 1	ABCB1	P08183	CHEMBL4302	Primary active transporter
	Inhibitor of nuclear factor kappa B kinase beta subunit	IKBKB	O14920	CHEMBL1991	Kinase
	DNA polymerase beta (by homology)	POLB	P06746	CHEMBL2392	Enzyme
	Heat shock protein HSP 90-alpha	HSP90AA1	P07900	CHEMBL3880	Other cytosolic protein
	Phosphodiesterase 4D	PDE4D	Q08499	CHEMBL288	Phosphodiesterase
	Carbonic anhydrase II	CA2	P00918	CHEMBL205	Lyase
	Carbonic anhydrase VII	CA7	P43166	CHEMBL2326	Lyase
	Carbonic anhydrase I	CA1	P00915	CHEMBL261	Lyase
	Telomerase reverse transcriptase	TERT	O14746	CHEMBL2916	Enzyme
	Carbonic anhydrase VI	CA6	P23280	CHEMBL3025	Lyase
	Carbonic anhydrase XII	CA12	O43570	CHEMBL3242	Lyase
	Carbonic anhydrase XIV	CA14	Q9ULX7	CHEMBL3510	Lyase
	Carbonic anhydrase IX	CA9	Q16790	CHEMBL3594	Lyase
	Carbonic anhydrase IV	CA4	P22748	CHEMBL3729	Lyase
	Carbonic anhydrase XIII	CA13	Q8N1Q1	CHEMBL3912	Lyase
	Carbonic anhydrase VB	CA5B	Q9Y2D0	CHEMBL3969	Lyase
	Carbonic anhydrase VA	CA5A	P35218	CHEMBL4789	Lyase
	Endothelin receptor ET-A (by homology)	EDNRA	P25101	CHEMBL252	Family A G protein-coupled receptor
	Nuclear receptor ROR-gamma	RORC	P51449	CHEMBL1741186	Nuclear receptor
	Sodium/potassium-transporting ATPase alpha-1 chain	ATP1A1	P05023	CHEMBL1807	Primary active transporter
	Signal transducer and activator of transcription 3	STAT3	P40763	CHEMBL4026	Transcription factor
	Low molecular weight phosphotyrosine protein phosphatase	ACP1	P24666	CHEMBL4903	Phosphatase
	Apoptosis regulator Bcl-X	BCL2L1	Q07817	CHEMBL4625	Other ion channel
	Cyclooxygenase-2	PTGS2	P35354	CHEMBL230	Oxidoreductase
	11-beta-hydroxysteroid dehydrogenase 2	HSD11B2	P80365	CHEMBL3746	Enzyme
	11-beta-hydroxysteroid dehydrogenase 1	HSD11B1	P28845	CHEMBL4235	Enzyme
	Squalene monooxygenase (by homology)	SQLE	Q14534	CHEMBL3592	Enzyme
	Matrix metalloproteinase 12	MMP12	P39900	CHEMBL4393	Protease
	Beta amyloid A4 protein	APP	P05067	CHEMBL2487	Membrane receptor
	Beta-secretase 1	BACE1	P56817	CHEMBL4822	Protease
	Tubulin--tyrosine ligase	TTL	Q8NG68	CHEMBL5549	Enzyme
	Phosphodiesterase 5A	PDE5A	O76074	CHEMBL1827	Phosphodiesterase
	Aldose reductase	AKR1B1	P15121	CHEMBL1900	Enzyme
	Phosphodiesterase 9A	PDE9A	O76083	CHEMBL3535	Phosphodiesterase
	Phosphodiesterase 1B	PDE1B	Q01064	CHEMBL4425	Phosphodiesterase
	Aldo-keto reductase family 1 member B10	AKR1B10	O60218	CHEMBL5983	Enzyme
	Glycine receptor subunit alpha-1	GLRA1	P23415	CHEMBL5845	Ligand-gated ion channel
	Glycine receptor subunit alpha-2	GLRA2	P23416	CHEMBL5871	Ligand-gated ion channel
	Protein farnesyltransferase	FNTA	P49354	CHEMBL2094108	Enzyme
	Geranylgeranyl transferase type I	PGGT1B	P53609	CHEMBL2095164	Enzyme
	Sarcoplasmic/endoplasmic reticulum calcium ATPase 1	ATP2A1	O14983	CHEMBL3136	Hydrolase
	Isoleucyl-tRNA synthetase	IARS	P41252	CHEMBL3235	Enzyme
	Androgen Receptor	AR	P10275	CHEMBL1871	Nuclear receptor
	Serotonin transporter	SLC6A4	P31645	CHEMBL228	Electrochemical transporter
	Dopamine transporter	SLC6A3	Q01959	CHEMBL238	Electrochemical transporter
	Interleukin-2	IL2	P60568	CHEMBL5880	Secreted protein
	Cytochrome P450 19A1	CYP19A1	P11511	CHEMBL1978	Cytochrome P450
	Carbonic anhydrase III	CA3	P07451	CHEMBL2885	Lyase
	HMG-CoA reductase (by homology)	HMGCR	P04035	CHEMBL402	Oxidoreductase
	Proteinase-activated receptor 2	F2RL1	P55085	CHEMBL5963	Family A G protein-coupled receptor
	Voltage-gated potassium channel subunit Kv1.3	KCNA3	P22001	CHEMBL4633	Voltage-gated ion channel
	Glucagon receptor	GCGR	P47871	CHEMBL1985	Family B G protein-coupled receptor
	Alpha-1a adrenergic receptor	ADRA1A	P35348	CHEMBL229	Family A G protein-coupled receptor
	Alpha-1b adrenergic receptor	ADRA1B	P35368	CHEMBL232	Family A G protein-coupled receptor
	C-C chemokine receptor type 6	CCR6	P51684	CHEMBL4423	Family A G protein-coupled receptor
	Interleukin-8 receptor A	CXCR1	P25024	CHEMBL4029	Family A G protein-coupled receptor
	Vacuolar ATP synthase subunit S1	ATP6AP1	Q15904	CHEMBL4790	Hydrolase
	Matrix metalloproteinase 8	MMP8	P22894	CHEMBL4588	Protease
	Protein kinase C gamma	PRKCG	P05129	CHEMBL2938	Kinase
	Proto-oncogene vav	VAV1	P15498	CHEMBL3259472	Unclassified protein
	Transient receptor potential cation channel subfamily V member 4 (by homology)	TRPV4	Q9HBA0	CHEMBL3119	Voltage-gated ion channel
	Protein phosphatase 2A regulatory subunit B'	PTPA	Q15257	CHEMBL2505	Phosphatase
	Platelet activating factor receptor	PTAFR	P25105	CHEMBL250	Family A G protein-coupled receptor
	RAS guanyl releasing protein 3	RASGRP3	Q8IV61	CHEMBL3638	Other cytosolic protein
	RAS guanyl-releasing protein 1	RASGRP1	O95267	CHEMBL5953	Other cytosolic protein
	Dual specificity phosphatase Cdc25B	CDC25B	P30305	CHEMBL4804	Phosphatase
	Glucose-6-phosphate translocase	SLC37A4	O43826	CHEMBL3217398	Electrochemical transporter
	Subtilisin/kexin type 7	PCSK7	Q16549	CHEMBL2232	Protease
	Glutathione S-transferase Mu 1	GSTM1	P09488	CHEMBL2081	Enzyme
	Mu opioid receptor	OPRM1	P35372	CHEMBL233	Family A G protein-coupled receptor
	Kappa Opioid receptor	OPRK1	P41145	CHEMBL237	Family A G protein-coupled receptor
	Nitric oxide synthase, inducible (by homology)	NOS2	P35228	CHEMBL4481	Enzyme
	FK506-binding protein 1A	FKBP1A	P62942	CHEMBL1902	Isomerase
	Motilin receptor	MLNR	O43193	CHEMBL2203	Family A G protein-coupled receptor
	Phospholipase A2 group IIA	PLA2G2A	P14555	CHEMBL3474	Enzyme
	Phospholipase A2 group 1B	PLA2G1B	P04054	CHEMBL4426	Enzyme
	Thromboxane A2 receptor	TBXA2R	P21731	CHEMBL2069	Family A G protein-coupled receptor
	Adenosine A1 receptor (by homology)	ADORA1	P30542	CHEMBL226	Family A G protein-coupled receptor
	Gamma-secretase	PSEN2	P49810	CHEMBL2094135	Protease
	Matrix metalloproteinase 2	MMP2	P08253	CHEMBL333	Protease
	Liver glycogen phosphorylase	PYGL	P06737	CHEMBL2568	Enzyme
	Methionine aminopeptidase 2	METAP2	P50579	CHEMBL3922	Protease
	Toll-like receptor (TLR7/TLR9)	TLR9	Q9NR96	CHEMBL5804	Toll-like and Il-1 receptors
	Mineralocorticoid receptor	NR3C2	P08235	CHEMBL1994	Nuclear receptor
auriculoside II	Proto-oncogene c-JUN	JUN	P05412	CHEMBL4977	Transcription factor
	Protein phosphatase 2C beta	PPM1B	O75688	CHEMBL2845	Phosphatase
	Protein-tyrosine phosphatase 1B	PTPN1	P18031	CHEMBL335	Phosphatase
	Serine/threonine protein phosphatase PP1-gamma catalytic subunit	PPP1CC	P36873	CHEMBL4438	Phosphatase
	Serine/threonine protein phosphatase 2A, catalytic subunit, alpha isoform	PPP2CA	P67775	CHEMBL4703	Phosphatase
	Serine/threonine protein phosphatase 2A, 56 kDa regulatory subunit, alpha isoform	PPP2R5A	Q15172	CHEMBL4763	Phosphatase
	Protein kinase C alpha	PRKCA	P17252	CHEMBL299	Kinase
	Protein kinase C delta	PRKCD	Q05655	CHEMBL2996	Kinase
	Protein kinase C beta	PRKCB	P05771	CHEMBL3045	Kinase
	Protein kinase C epsilon	PRKCE	Q02156	CHEMBL3582	Kinase
	Protein kinase C eta	PRKCH	P24723	CHEMBL3616	Kinase
	Protein kinase C theta	PRKCQ	Q04759	CHEMBL3920	Kinase
	Zinc finger protein GLI1	GLI1	P08151	CHEMBL5461	Transcription factor
	Thrombin	F2	P00734	CHEMBL204	Protease
	Nuclear receptor ROR-gamma	RORC	P51449	CHEMBL1741186	Nuclear receptor
	Sodium/potassium-transporting ATPase alpha-1 chain	ATP1A1	P05023	CHEMBL1807	Primary active transporter
	Signal transducer and activator of transcription 3	STAT3	P40763	CHEMBL4026	Transcription factor
	Phosphodiesterase 4D	PDE4D	Q08499	CHEMBL288	Phosphodiesterase
	Apoptosis regulator Bcl-X	BCL2L1	Q07817	CHEMBL4625	Other ion channel
	Telomerase reverse transcriptase	TERT	O14746	CHEMBL2916	Enzyme
	Cyclooxygenase-2	PTGS2	P35354	CHEMBL230	Oxidoreductase
	Squalene synthetase (by homology)	FDFT1	P37268	CHEMBL3338	Enzyme
	Vanilloid receptor (by homology)	TRPV1	Q8NER1	CHEMBL4794	Voltage-gated ion channel
	Glycine receptor subunit alpha-1	GLRA1	P23415	CHEMBL5845	Ligand-gated ion channel
	Glycine receptor subunit alpha-2	GLRA2	P23416	CHEMBL5871	Ligand-gated ion channel
	Isoleucyl-tRNA synthetase	IARS	P41252	CHEMBL3235	Enzyme
	11-beta-hydroxysteroid dehydrogenase 2	HSD11B2	P80365	CHEMBL3746	Enzyme
	11-beta-hydroxysteroid dehydrogenase 1	HSD11B1	P28845	CHEMBL4235	Enzyme
	Tubulin--tyrosine ligase	TTL	Q8NG68	CHEMBL5549	Enzyme
	Sarcoplasmic/endoplasmic reticulum calcium ATPase 1	ATP2A1	O14983	CHEMBL3136	Hydrolase
	Proteinase-activated receptor 2	F2RL1	P55085	CHEMBL5963	Family A G protein-coupled receptor
	Voltage-gated potassium channel subunit Kv1.3	KCNA3	P22001	CHEMBL4633	Voltage-gated ion channel
	Protein farnesyltransferase	FNTA	P49354	CHEMBL2094108	Enzyme
	Geranylgeranyl transferase type I	PGGT1B	P53609	CHEMBL2095164	Enzyme
	Platelet activating factor receptor	PTAFR	P25105	CHEMBL250	Family A G protein-coupled receptor
	Interleukin-2	IL2	P60568	CHEMBL5880	Secreted protein
	Androgen Receptor	AR	P10275	CHEMBL1871	Nuclear receptor
	Interleukin-8 receptor A	CXCR1	P25024	CHEMBL4029	Family A G protein-coupled receptor
	Protein phosphatase 2A regulatory subunit B'	PTPA	Q15257	CHEMBL2505	Phosphatase
	Protein kinase C gamma	PRKCG	P05129	CHEMBL2938	Kinase
	Proto-oncogene vav	VAV1	P15498	CHEMBL3259472	Unclassified protein
	Transient receptor potential cation channel subfamily V member 4 (by homology)	TRPV4	Q9HBA0	CHEMBL3119	Voltage-gated ion channel
	Subtilisin/kexin type 7	PCSK7	Q16549	CHEMBL2232	Protease
	Glutathione S-transferase Mu 1	GSTM1	P09488	CHEMBL2081	Enzyme
	Mu opioid receptor	OPRM1	P35372	CHEMBL233	Family A G protein-coupled receptor
	Kappa Opioid receptor	OPRK1	P41145	CHEMBL237	Family A G protein-coupled receptor
	Cytochrome P450 19A1	CYP19A1	P11511	CHEMBL1978	Cytochrome P450
	Endothelin receptor ET-A	EDNRA	P25101	CHEMBL252	Family A G protein-coupled receptor
	Phospholipase A2 group IIA	PLA2G2A	P14555	CHEMBL3474	Enzyme
	Phospholipase A2 group 1B	PLA2G1B	P04054	CHEMBL4426	Enzyme
	Vacuolar ATP synthase subunit S1	ATP6AP1	Q15904	CHEMBL4790	Hydrolase
	Squalene monooxygenase (by homology)	SQLE	Q14534	CHEMBL3592	Enzyme
	P-glycoprotein 1	ABCB1	P08183	CHEMBL4302	Primary active transporter
	HMG-CoA reductase (by homology)	HMGCR	P04035	CHEMBL402	Oxidoreductase
	Adenosine A1 receptor (by homology)	ADORA1	P30542	CHEMBL226	Family A G protein-coupled receptor
	Matrix metalloproteinase 8	MMP8	P22894	CHEMBL4588	Protease
	Thromboxane A2 receptor	TBXA2R	P21731	CHEMBL2069	Family A G protein-coupled receptor
	Nitric oxide synthase, inducible (by homology)	NOS2	P35228	CHEMBL4481	Enzyme
	Methionine aminopeptidase 2	METAP2	P50579	CHEMBL3922	Protease
	Motilin receptor	MLNR	O43193	CHEMBL2203	Family A G protein-coupled receptor
	Mineralocorticoid receptor	NR3C2	P08235	CHEMBL1994	Nuclear receptor
	Dual specificity protein phosphatase 3	DUSP3	P51452	CHEMBL2635	Phosphatase
	Gamma-secretase	PSEN2	P49810	CHEMBL2094135	Protease
	Alpha-1a adrenergic receptor (by homology)	ADRA1A	P35348	CHEMBL229	Family A G protein-coupled receptor
	Programmed cell death protein 4	PDCD4	Q53EL6	CHEMBL1781868	Unclassified protein
	Glucocorticoid receptor	NR3C1	P04150	CHEMBL2034	Nuclear receptor
	Toll-like receptor (TLR7/TLR9)	TLR9	Q9NR96	CHEMBL5804	Toll-like and Il-1 receptors
	Ribosomal protein S6 kinase alpha 5	RPS6KA5	O75582	CHEMBL4237	Kinase
	Vascular endothelial growth factor receptor 2	KDR	P35968	CHEMBL279	Kinase
	Interleukin-1 beta	IL1B	P01584	CHEMBL1909490	Secreted protein
	Delta opioid receptor	OPRD1	P41143	CHEMBL236	Family A G protein-coupled receptor
	Protein phosphatase 2C alpha	PPM1A	P35813	CHEMBL2437	Phosphatase
	Inhibitor of nuclear factor kappa B kinase beta subunit	IKBKB	O14920	CHEMBL1991	Kinase
	Glucose transporter	SLC2A1	P11166	CHEMBL2535	Electrochemical transporter
	Brain adenylate cyclase 1	ADCY1	Q08828	CHEMBL2899	Enzyme
	Vitamin D receptor	VDR	P11473	CHEMBL1977	Nuclear receptor
	Progesterone receptor	PGR	P06401	CHEMBL208	Nuclear receptor
	Dual specificity phosphatase Cdc25A	CDC25A	P30304	CHEMBL3775	Phosphatase
	Glycogen synthase kinase-3 beta	GSK3B	P49841	CHEMBL262	Kinase
	Leukocyte adhesion glycoprotein LFA-1 alpha	ITGAL	P20701	CHEMBL1803	Adhesion
	Matrix metalloproteinase 9	MMP9	P14780	CHEMBL321	Protease
	Ras-related protein Rap-1A	RAP1A	P62834	CHEMBL1255139	Unclassified protein
	Glucagon receptor	GCGR	P47871	CHEMBL1985	Family B G protein-coupled receptor
	Alpha-1b adrenergic receptor	ADRA1B	P35368	CHEMBL232	Family A G protein-coupled receptor
	C-C chemokine receptor type 6	CCR6	P51684	CHEMBL4423	Family A G protein-coupled receptor
	Corticosteroid binding globulin	SERPINA6	P08185	CHEMBL2421	Secreted protein
	DNA polymerase alpha subunit	POLA1	P09884	CHEMBL1828	Transferase
	DNA polymerase beta	POLB	P06746	CHEMBL2392	Enzyme
	Acetylcholinesterase	ACHE	P22303	CHEMBL220	Hydrolase
	Serotonin 2b (5-HT2b) receptor	HTR2B	P41595	CHEMBL1833	Family A G protein-coupled receptor
	Alpha-2a adrenergic receptor	ADRA2A	P08913	CHEMBL1867	Family A G protein-coupled receptor
	Adrenergic receptor alpha-2	ADRA2C	P18825	CHEMBL1916	Family A G protein-coupled receptor
	Alpha-2b adrenergic receptor	ADRA2B	P18089	CHEMBL1942	Family A G protein-coupled receptor
	Dopamine D1 receptor	DRD1	P21728	CHEMBL2056	Family A G protein-coupled receptor
	Dopamine D2 receptor	DRD2	P14416	CHEMBL217	Family A G protein-coupled receptor
	Alpha-1d adrenergic receptor	ADRA1D	P25100	CHEMBL223	Family A G protein-coupled receptor
	Serotonin 2a (5-HT2a) receptor	HTR2A	P28223	CHEMBL224	Family A G protein-coupled receptor
	Serotonin 2c (5-HT2c) receptor	HTR2C	P28335	CHEMBL225	Family A G protein-coupled receptor
	Dopamine D3 receptor	DRD3	P35462	CHEMBL234	Family A G protein-coupled receptor
	Cytochrome P450 2D6	CYP2D6	P10635	CHEMBL289	Cytochrome P450
auriculoside I	Proto-oncogene c-JUN	JUN	P05412	CHEMBL4977	Transcription factor
	Protein phosphatase 2C beta	PPM1B	O75688	CHEMBL2845	Phosphatase
	Protein-tyrosine phosphatase 1B	PTPN1	P18031	CHEMBL335	Phosphatase
	Serine/threonine protein phosphatase PP1-gamma catalytic subunit	PPP1CC	P36873	CHEMBL4438	Phosphatase
	Serine/threonine protein phosphatase 2A, catalytic subunit, alpha isoform	PPP2CA	P67775	CHEMBL4703	Phosphatase
	Serine/threonine protein phosphatase 2A, 56 kDa regulatory subunit, alpha isoform	PPP2R5A	Q15172	CHEMBL4763	Phosphatase
	Protein kinase C alpha	PRKCA	P17252	CHEMBL299	Kinase
	Protein kinase C delta	PRKCD	Q05655	CHEMBL2996	Kinase
	Protein kinase C beta	PRKCB	P05771	CHEMBL3045	Kinase
	Protein kinase C epsilon	PRKCE	Q02156	CHEMBL3582	Kinase
	Protein kinase C eta	PRKCH	P24723	CHEMBL3616	Kinase
	Protein kinase C theta	PRKCQ	Q04759	CHEMBL3920	Kinase
	Zinc finger protein GLI1	GLI1	P08151	CHEMBL5461	Transcription factor
	Thrombin	F2	P00734	CHEMBL204	Protease
	Nuclear receptor ROR-gamma	RORC	P51449	CHEMBL1741186	Nuclear receptor
	Sodium/potassium-transporting ATPase alpha-1 chain	ATP1A1	P05023	CHEMBL1807	Primary active transporter
	Signal transducer and activator of transcription 3	STAT3	P40763	CHEMBL4026	Transcription factor
	Phosphodiesterase 4D	PDE4D	Q08499	CHEMBL288	Phosphodiesterase
	Apoptosis regulator Bcl-X	BCL2L1	Q07817	CHEMBL4625	Other ion channel
	Telomerase reverse transcriptase	TERT	O14746	CHEMBL2916	Enzyme
	Cyclooxygenase-2	PTGS2	P35354	CHEMBL230	Oxidoreductase
	Squalene synthetase (by homology)	FDFT1	P37268	CHEMBL3338	Enzyme
	Vanilloid receptor (by homology)	TRPV1	Q8NER1	CHEMBL4794	Voltage-gated ion channel
	Glycine receptor subunit alpha-1	GLRA1	P23415	CHEMBL5845	Ligand-gated ion channel
	Glycine receptor subunit alpha-2	GLRA2	P23416	CHEMBL5871	Ligand-gated ion channel
	Isoleucyl-tRNA synthetase	IARS	P41252	CHEMBL3235	Enzyme
	11-beta-hydroxysteroid dehydrogenase 2	HSD11B2	P80365	CHEMBL3746	Enzyme
	11-beta-hydroxysteroid dehydrogenase 1	HSD11B1	P28845	CHEMBL4235	Enzyme
	Tubulin--tyrosine ligase	TTL	Q8NG68	CHEMBL5549	Enzyme
	Sarcoplasmic/endoplasmic reticulum calcium ATPase 1	ATP2A1	O14983	CHEMBL3136	Hydrolase
	Proteinase-activated receptor 2	F2RL1	P55085	CHEMBL5963	Family A G protein-coupled receptor
	Voltage-gated potassium channel subunit Kv1.3	KCNA3	P22001	CHEMBL4633	Voltage-gated ion channel
	Protein farnesyltransferase	FNTA	P49354	CHEMBL2094108	Enzyme
	Geranylgeranyl transferase type I	PGGT1B	P53609	CHEMBL2095164	Enzyme
	Platelet activating factor receptor	PTAFR	P25105	CHEMBL250	Family A G protein-coupled receptor
	Interleukin-2	IL2	P60568	CHEMBL5880	Secreted protein
	Androgen Receptor	AR	P10275	CHEMBL1871	Nuclear receptor
	Interleukin-8 receptor A	CXCR1	P25024	CHEMBL4029	Family A G protein-coupled receptor
	Protein phosphatase 2A regulatory subunit B'	PTPA	Q15257	CHEMBL2505	Phosphatase
	Protein kinase C gamma	PRKCG	P05129	CHEMBL2938	Kinase
	Proto-oncogene vav	VAV1	P15498	CHEMBL3259472	Unclassified protein
	Transient receptor potential cation channel subfamily V member 4 (by homology)	TRPV4	Q9HBA0	CHEMBL3119	Voltage-gated ion channel
	Subtilisin/kexin type 7	PCSK7	Q16549	CHEMBL2232	Protease
	Glutathione S-transferase Mu 1	GSTM1	P09488	CHEMBL2081	Enzyme
	Mu opioid receptor	OPRM1	P35372	CHEMBL233	Family A G protein-coupled receptor
	Kappa Opioid receptor	OPRK1	P41145	CHEMBL237	Family A G protein-coupled receptor
	Cytochrome P450 19A1	CYP19A1	P11511	CHEMBL1978	Cytochrome P450
	Endothelin receptor ET-A	EDNRA	P25101	CHEMBL252	Family A G protein-coupled receptor
	Phospholipase A2 group IIA	PLA2G2A	P14555	CHEMBL3474	Enzyme
	Phospholipase A2 group 1B	PLA2G1B	P04054	CHEMBL4426	Enzyme
	Vacuolar ATP synthase subunit S1	ATP6AP1	Q15904	CHEMBL4790	Hydrolase
	Squalene monooxygenase (by homology)	SQLE	Q14534	CHEMBL3592	Enzyme
	P-glycoprotein 1	ABCB1	P08183	CHEMBL4302	Primary active transporter
	HMG-CoA reductase (by homology)	HMGCR	P04035	CHEMBL402	Oxidoreductase
	Adenosine A1 receptor (by homology)	ADORA1	P30542	CHEMBL226	Family A G protein-coupled receptor
	Thromboxane A2 receptor	TBXA2R	P21731	CHEMBL2069	Family A G protein-coupled receptor
	Nitric oxide synthase, inducible (by homology)	NOS2	P35228	CHEMBL4481	Enzyme
	Methionine aminopeptidase 2	METAP2	P50579	CHEMBL3922	Protease
	Motilin receptor	MLNR	O43193	CHEMBL2203	Family A G protein-coupled receptor
	Mineralocorticoid receptor	NR3C2	P08235	CHEMBL1994	Nuclear receptor
	Dual specificity protein phosphatase 3	DUSP3	P51452	CHEMBL2635	Phosphatase
	Gamma-secretase	PSEN2	P49810	CHEMBL2094135	Protease
	Alpha-1a adrenergic receptor (by homology)	ADRA1A	P35348	CHEMBL229	Family A G protein-coupled receptor
	Programmed cell death protein 4	PDCD4	Q53EL6	CHEMBL1781868	Unclassified protein
	Glucocorticoid receptor	NR3C1	P04150	CHEMBL2034	Nuclear receptor
	Toll-like receptor (TLR7/TLR9)	TLR9	Q9NR96	CHEMBL5804	Toll-like and Il-1 receptors
	Ribosomal protein S6 kinase alpha 5	RPS6KA5	O75582	CHEMBL4237	Kinase
	Vascular endothelial growth factor receptor 2	KDR	P35968	CHEMBL279	Kinase
	Interleukin-1 beta	IL1B	P01584	CHEMBL1909490	Secreted protein
	Delta opioid receptor	OPRD1	P41143	CHEMBL236	Family A G protein-coupled receptor
	Protein phosphatase 2C alpha	PPM1A	P35813	CHEMBL2437	Phosphatase
	Inhibitor of nuclear factor kappa B kinase beta subunit	IKBKB	O14920	CHEMBL1991	Kinase
	Glucose transporter	SLC2A1	P11166	CHEMBL2535	Electrochemical transporter
	Brain adenylate cyclase 1	ADCY1	Q08828	CHEMBL2899	Enzyme
	Vitamin D receptor	VDR	P11473	CHEMBL1977	Nuclear receptor
	Progesterone receptor	PGR	P06401	CHEMBL208	Nuclear receptor
	Dual specificity phosphatase Cdc25A	CDC25A	P30304	CHEMBL3775	Phosphatase
	Glycogen synthase kinase-3 beta	GSK3B	P49841	CHEMBL262	Kinase
	Leukocyte adhesion glycoprotein LFA-1 alpha	ITGAL	P20701	CHEMBL1803	Adhesion
	Ras-related protein Rap-1A	RAP1A	P62834	CHEMBL1255139	Unclassified protein
	Glucagon receptor	GCGR	P47871	CHEMBL1985	Family B G protein-coupled receptor
	Alpha-1b adrenergic receptor	ADRA1B	P35368	CHEMBL232	Family A G protein-coupled receptor
	C-C chemokine receptor type 6	CCR6	P51684	CHEMBL4423	Family A G protein-coupled receptor
	Corticosteroid binding globulin	SERPINA6	P08185	CHEMBL2421	Secreted protein
	DNA polymerase alpha subunit	POLA1	P09884	CHEMBL1828	Transferase
	DNA polymerase beta	POLB	P06746	CHEMBL2392	Enzyme
	Acetylcholinesterase	ACHE	P22303	CHEMBL220	Hydrolase
	Serotonin 2b (5-HT2b) receptor	HTR2B	P41595	CHEMBL1833	Family A G protein-coupled receptor
	Alpha-2a adrenergic receptor	ADRA2A	P08913	CHEMBL1867	Family A G protein-coupled receptor
	Adrenergic receptor alpha-2	ADRA2C	P18825	CHEMBL1916	Family A G protein-coupled receptor
	Alpha-2b adrenergic receptor	ADRA2B	P18089	CHEMBL1942	Family A G protein-coupled receptor
	Dopamine D1 receptor	DRD1	P21728	CHEMBL2056	Family A G protein-coupled receptor
	Dopamine D2 receptor	DRD2	P14416	CHEMBL217	Family A G protein-coupled receptor
	Alpha-1d adrenergic receptor	ADRA1D	P25100	CHEMBL223	Family A G protein-coupled receptor
	Serotonin 2a (5-HT2a) receptor	HTR2A	P28223	CHEMBL224	Family A G protein-coupled receptor
	Serotonin 2c (5-HT2c) receptor	HTR2C	P28335	CHEMBL225	Family A G protein-coupled receptor
	Dopamine D3 receptor	DRD3	P35462	CHEMBL234	Family A G protein-coupled receptor
	Cytochrome P450 2D6	CYP2D6	P10635	CHEMBL289	Cytochrome P450
	Serotonin 6 (5-HT6) receptor	HTR6	P50406	CHEMBL3371	Family A G protein-coupled receptor
	Serotonin 1b (5-HT1b) receptor (by homology)	HTR1B	P28222	CHEMBL1898	Family A G protein-coupled receptor
caudatin-2,6-dideoxy-3-O-methy-β-D -cymaropyranoside	Protein kinase C alpha	PRKCA	P17252	CHEMBL299	Kinase
	Protein kinase C eta	PRKCH	P24723	CHEMBL3616	Kinase
	Protein-tyrosine phosphatase 1B	PTPN1	P18031	CHEMBL335	Phosphatase
	Thrombin	F2	P00734	CHEMBL204	Protease
	Protein kinase C delta	PRKCD	Q05655	CHEMBL2996	Kinase
	Protein kinase C theta	PRKCQ	Q04759	CHEMBL3920	Kinase
	Signal transducer and activator of transcription 3	STAT3	P40763	CHEMBL4026	Transcription factor
	Isoleucyl-tRNA synthetase	IARS	P41252	CHEMBL3235	Enzyme
	Zinc finger protein GLI1	GLI1	P08151	CHEMBL5461	Transcription factor
	Sodium/potassium-transporting ATPase alpha-1 chain	ATP1A1	P05023	CHEMBL1807	Primary active transporter
	Proto-oncogene c-JUN	JUN	P05412	CHEMBL4977	Transcription factor
	Serine/threonine protein phosphatase 2A, catalytic subunit, alpha isoform	PPP2CA	P67775	CHEMBL4703	Phosphatase
	Protein kinase C beta	PRKCB	P05771	CHEMBL3045	Kinase
	Glycine receptor subunit alpha-1	GLRA1	P23415	CHEMBL5845	Ligand-gated ion channel
	Glycine receptor subunit alpha-2	GLRA2	P23416	CHEMBL5871	Ligand-gated ion channel
	Nuclear receptor ROR-gamma	RORC	P51449	CHEMBL1741186	Nuclear receptor
	Serine/threonine protein phosphatase PP1-gamma catalytic subunit	PPP1CC	P36873	CHEMBL4438	Phosphatase
	Protein kinase C epsilon	PRKCE	Q02156	CHEMBL3582	Kinase
	Apoptosis regulator Bcl-X	BCL2L1	Q07817	CHEMBL4625	Other ion channel
	Sarcoplasmic/endoplasmic reticulum calcium ATPase 1	ATP2A1	O14983	CHEMBL3136	Hydrolase
	Mu opioid receptor	OPRM1	P35372	CHEMBL233	Family A G protein-coupled receptor
	Vanilloid receptor	TRPV1	Q8NER1	CHEMBL4794	Voltage-gated ion channel
	Sphingosine 1-phosphate receptor Edg-3	S1PR3	Q99500	CHEMBL3892	Family A G protein-coupled receptor
	Sphingosine 1-phosphate receptor Edg-1	S1PR1	P21453	CHEMBL4333	Family A G protein-coupled receptor
	GABA receptor alpha-5 subunit	GABRA5	P31644	CHEMBL5112	Ligand-gated ion channel
	Tubulin--tyrosine ligase	TTL	Q8NG68	CHEMBL5549	Enzyme
	Protein phosphatase 2C beta	PPM1B	O75688	CHEMBL2845	Phosphatase
	Serine/threonine protein phosphatase 2A, 56 kDa regulatory subunit, alpha isoform	PPP2R5A	Q15172	CHEMBL4763	Phosphatase
	Interleukin-2	IL2	P60568	CHEMBL5880	Secreted protein
	C-C chemokine receptor type 1	CCR1	P32246	CHEMBL2413	Family A G protein-coupled receptor
	Dual specificity mitogen-activated protein kinase kinase 1	MAP2K1	Q02750	CHEMBL3587	Kinase
	Glutathione S-transferase Mu 1	GSTM1	P09488	CHEMBL2081	Enzyme
	Subtilisin/kexin type 7	PCSK7	Q16549	CHEMBL2232	Protease
	Bcl-2-related protein A1 (by homology)	BCL2A1	Q16548	CHEMBL6044	Unclassified protein
	Cytochrome P450 19A1	CYP19A1	P11511	CHEMBL1978	Cytochrome P450
	Prostanoid FP receptor	PTGFR	P43088	CHEMBL1987	Family A G protein-coupled receptor
	Thymidylate synthase (by homology)	TYMS	P04818	CHEMBL1952	Transferase
	MAP kinase p38 alpha	MAPK14	Q16539	CHEMBL260	Kinase
	Renin	REN	P00797	CHEMBL286	Protease
	MAP kinase ERK2	MAPK1	P28482	CHEMBL4040	Kinase
	NAD-dependent deacetylase sirtuin 2	SIRT2	Q8IXJ6	CHEMBL4462	Eraser
	Phosphodiesterase 4D	PDE4D	Q08499	CHEMBL288	Phosphodiesterase
	Cyclin-dependent kinase 4	CDK4	P11802	CHEMBL331	Kinase
	Leukotriene B4 receptor 1	LTB4R	Q15722	CHEMBL3911	Family A G protein-coupled receptor
	Cyclooxygenase-2	PTGS2	P35354	CHEMBL230	Oxidoreductase
	Proteinase-activated receptor 2	F2RL1	P55085	CHEMBL5963	Family A G protein-coupled receptor
	ADAM17	ADAM17	P78536	CHEMBL3706	Protease
	Matrix metalloproteinase 8	MMP8	P22894	CHEMBL4588	Protease
	Squalene synthetase	FDFT1	P37268	CHEMBL3338	Enzyme
	LIM domain kinase 2	LIMK2	P53671	CHEMBL5932	Kinase
	Cyclin-dependent kinase 2	CDK2	P24941	CHEMBL301	Kinase
	Cyclin-dependent kinase 1	CDK1	P06493	CHEMBL308	Kinase
	Inhibitor of nuclear factor kappa B kinase epsilon subunit	IKBKE	Q14164	CHEMBL3529	Kinase
	Serine/threonine-protein kinase TBK1	TBK1	Q9UHD2	CHEMBL5408	Kinase
	Induced myeloid leukemia cell differentiation protein Mcl-1	MCL1	Q07820	CHEMBL4361	Other cytosolic protein
	Pyruvate dehydrogenase kinase isoform 1	PDK1	Q15118	CHEMBL4766	Kinase
	Inosine-5'-monophosphate dehydrogenase 1	IMPDH1	P20839	CHEMBL1822	Oxidoreductase
	Inosine-5'-monophosphate dehydrogenase 2	IMPDH2	P12268	CHEMBL2002	Oxidoreductase
	Tyrosine-protein kinase SYK	SYK	P43405	CHEMBL2599	Kinase
	Platelet-derived growth factor receptor beta	PDGFRB	P09619	CHEMBL1913	Kinase
	Cytosolic phospholipase A2	PLA2G4A	P47712	CHEMBL3816	Enzyme
	Cytosolic phospholipase A2 gamma	PLA2G4C	Q9UP65	CHEMBL4834	Enzyme
	Phospholipase A2 group 1B	PLA2G1B	P04054	CHEMBL4426	Enzyme
	c-Jun N-terminal kinase 1	MAPK8	P45983	CHEMBL2276	Kinase
	Growth factor receptor-bound protein 2	GRB2	P62993	CHEMBL3663	Other cytosolic protein
	p53-binding protein Mdm-2	MDM2	Q00987	CHEMBL5023	Other nuclear protein
	Metabotropic glutamate receptor 2 (by homology)	GRM2	Q14416	CHEMBL5137	Family C G protein-coupled receptor
	Telomerase reverse transcriptase	TERT	O14746	CHEMBL2916	Enzyme
	Eukaryotic initiation factor 4A-I	EIF4A1	P60842	CHEMBL2052028	Hydrolase
	Adenosine A2a receptor	ADORA2A	P29274	CHEMBL251	Family A G protein-coupled receptor
	Adenosine A3 receptor	ADORA3	P0DMS8	CHEMBL256	Family A G protein-coupled receptor
	Tyrosine-protein kinase JAK2	JAK2	O60674	CHEMBL2971	Kinase
	Proto-oncogene vav	VAV1	P15498	CHEMBL3259472	Unclassified protein
	Tyrosine-protein kinase receptor TYRO3	TYRO3	Q06418	CHEMBL5314	Kinase
	Glucose-dependent insulinotropic receptor	GPR119	Q8TDV5	CHEMBL5652	Family A G protein-coupled receptor
	11-beta-hydroxysteroid dehydrogenase 1	HSD11B1	P28845	CHEMBL4235	Enzyme
	Sodium/glucose cotransporter 2	SLC5A2	P31639	CHEMBL3884	Electrochemical transporter
	Sodium/glucose cotransporter 1	SLC5A1	P13866	CHEMBL4979	Electrochemical transporter
	Beta secretase 2	BACE2	Q9Y5Z0	CHEMBL2525	Protease
	Dipeptidyl peptidase IV	DPP4	P27487	CHEMBL284	Protease
	Perforin-1	PRF1	P14222	CHEMBL5480	Other ion channel
	Proto-oncogene tyrosine-protein kinase ROS	ROS1	P08922	CHEMBL5568	Kinase
	Muscarinic acetylcholine receptor M4	CHRM4	P08173	CHEMBL1821	Family A G protein-coupled receptor
	Coagulation factor IX	F9	P00740	CHEMBL2016	Protease
	Muscarinic acetylcholine receptor M5	CHRM5	P08912	CHEMBL2035	Family A G protein-coupled receptor
	Muscarinic acetylcholine receptor M3	CHRM3	P20309	CHEMBL245	Family A G protein-coupled receptor
	Cathepsin (B and K)	CTSB	P07858	CHEMBL4072	Protease
	Aldehyde dehydrogenase	ALDH2	P05091	CHEMBL1935	Oxidoreductase
	Insulin-like growth factor I receptor	IGF1R	P08069	CHEMBL1957	Kinase
	Gonadotropin-releasing hormone receptor	GNRHR	P30968	CHEMBL1855	Family A G protein-coupled receptor
	Matrix metalloproteinase 3	MMP3	P08254	CHEMBL283	Protease
	Rho-associated protein kinase 2	ROCK2	O75116	CHEMBL2973	Kinase
	Matrix metalloproteinase 1	MMP1	P03956	CHEMBL332	Protease
	Calpain 1	CAPN1	P07384	CHEMBL3891	Protease
	Phosphodiesterase 4B	PDE4B	Q07343	CHEMBL275	Phosphodiesterase
	MAP kinase p38 beta	MAPK11	Q15759	CHEMBL3961	Kinase
	MAP kinase signal-integrating kinase 2	MKNK2	Q9HBH9	CHEMBL4204	Kinase
	Thymidine kinase, mitochondrial	TK2	O00142	CHEMBL4580	Enzyme
	Adenosine A1 receptor (by homology)	ADORA1	P30542	CHEMBL226	Family A G protein-coupled receptor
	6-phosphofructo-2-kinase/fructose-2,6-bisphosphatase 3	PFKFB3	Q16875	CHEMBL2331053	Enzyme
cynauricuoside A	Protein kinase C delta (by homology)	PRKCD	Q05655	CHEMBL2996	Kinase
	Proto-oncogene c-JUN	JUN	P05412	CHEMBL4977	Transcription factor
	Vanilloid receptor (by homology)	TRPV1	Q8NER1	CHEMBL4794	Voltage-gated ion channel
	Protein kinase C alpha	PRKCA	P17252	CHEMBL299	Kinase
	Squalene synthetase (by homology)	FDFT1	P37268	CHEMBL3338	Enzyme
	Thrombin	F2	P00734	CHEMBL204	Protease
	Zinc finger protein GLI1	GLI1	P08151	CHEMBL5461	Transcription factor
	Protein kinase C beta	PRKCB	P05771	CHEMBL3045	Kinase
	Protein kinase C epsilon	PRKCE	Q02156	CHEMBL3582	Kinase
	Protein kinase C eta	PRKCH	P24723	CHEMBL3616	Kinase
	Protein kinase C theta	PRKCQ	Q04759	CHEMBL3920	Kinase
	Protein phosphatase 2C beta	PPM1B	O75688	CHEMBL2845	Phosphatase
	Protein-tyrosine phosphatase 1B	PTPN1	P18031	CHEMBL335	Phosphatase
	Serine/threonine protein phosphatase PP1-gamma catalytic subunit	PPP1CC	P36873	CHEMBL4438	Phosphatase
	Serine/threonine protein phosphatase 2A, catalytic subunit, alpha isoform	PPP2CA	P67775	CHEMBL4703	Phosphatase
	Serine/threonine protein phosphatase 2A, 56 kDa regulatory subunit, alpha isoform	PPP2R5A	Q15172	CHEMBL4763	Phosphatase
	P-glycoprotein 1	ABCB1	P08183	CHEMBL4302	Primary active transporter
	Inhibitor of nuclear factor kappa B kinase beta subunit	IKBKB	O14920	CHEMBL1991	Kinase
	DNA polymerase beta (by homology)	POLB	P06746	CHEMBL2392	Enzyme
	Endothelin receptor ET-A (by homology)	EDNRA	P25101	CHEMBL252	Family A G protein-coupled receptor
	Low molecular weight phosphotyrosine protein phosphatase	ACP1	P24666	CHEMBL4903	Phosphatase
	Heat shock protein HSP 90-alpha	HSP90AA1	P07900	CHEMBL3880	Other cytosolic protein
	Carbonic anhydrase II	CA2	P00918	CHEMBL205	Lyase
	Carbonic anhydrase VII	CA7	P43166	CHEMBL2326	Lyase
	Carbonic anhydrase I	CA1	P00915	CHEMBL261	Lyase
	Telomerase reverse transcriptase	TERT	O14746	CHEMBL2916	Enzyme
	Carbonic anhydrase VI	CA6	P23280	CHEMBL3025	Lyase
	Carbonic anhydrase XII	CA12	O43570	CHEMBL3242	Lyase
	Carbonic anhydrase XIV	CA14	Q9ULX7	CHEMBL3510	Lyase
	Carbonic anhydrase IX	CA9	Q16790	CHEMBL3594	Lyase
	Carbonic anhydrase IV	CA4	P22748	CHEMBL3729	Lyase
	Carbonic anhydrase XIII	CA13	Q8N1Q1	CHEMBL3912	Lyase
	Carbonic anhydrase VB	CA5B	Q9Y2D0	CHEMBL3969	Lyase
	Carbonic anhydrase VA	CA5A	P35218	CHEMBL4789	Lyase
	Beta amyloid A4 protein	APP	P05067	CHEMBL2487	Membrane receptor
	Apoptosis regulator Bcl-X	BCL2L1	Q07817	CHEMBL4625	Other ion channel
	Cyclooxygenase-2	PTGS2	P35354	CHEMBL230	Oxidoreductase
	Beta-secretase 1	BACE1	P56817	CHEMBL4822	Protease
	Tubulin--tyrosine ligase	TTL	Q8NG68	CHEMBL5549	Enzyme
	Squalene monooxygenase (by homology)	SQLE	Q14534	CHEMBL3592	Enzyme
	11-beta-hydroxysteroid dehydrogenase 2	HSD11B2	P80365	CHEMBL3746	Enzyme
	11-beta-hydroxysteroid dehydrogenase 1	HSD11B1	P28845	CHEMBL4235	Enzyme
	Phosphodiesterase 5A	PDE5A	O76074	CHEMBL1827	Phosphodiesterase
	Aldose reductase	AKR1B1	P15121	CHEMBL1900	Enzyme
	Phosphodiesterase 9A	PDE9A	O76083	CHEMBL3535	Phosphodiesterase
	Phosphodiesterase 1B	PDE1B	Q01064	CHEMBL4425	Phosphodiesterase
	Aldo-keto reductase family 1 member B10	AKR1B10	O60218	CHEMBL5983	Enzyme
	Glycine receptor subunit alpha-1	GLRA1	P23415	CHEMBL5845	Ligand-gated ion channel
	Glycine receptor subunit alpha-2	GLRA2	P23416	CHEMBL5871	Ligand-gated ion channel
	Matrix metalloproteinase 2	MMP2	P08253	CHEMBL333	Protease
	Matrix metalloproteinase 12	MMP12	P39900	CHEMBL4393	Protease
	Matrix metalloproteinase 13	MMP13	P45452	CHEMBL280	Protease
	Protein farnesyltransferase	FNTA	P49354	CHEMBL2094108	Enzyme
	Geranylgeranyl transferase type I	PGGT1B	P53609	CHEMBL2095164	Enzyme
	Isoleucyl-tRNA synthetase	IARS	P41252	CHEMBL3235	Enzyme
	Androgen Receptor	AR	P10275	CHEMBL1871	Nuclear receptor
	Serotonin transporter	SLC6A4	P31645	CHEMBL228	Electrochemical transporter
	Dopamine transporter	SLC6A3	Q01959	CHEMBL238	Electrochemical transporter
	Sarcoplasmic/endoplasmic reticulum calcium ATPase 1	ATP2A1	O14983	CHEMBL3136	Hydrolase
	Cytochrome P450 19A1	CYP19A1	P11511	CHEMBL1978	Cytochrome P450
	HMG-CoA reductase (by homology)	HMGCR	P04035	CHEMBL402	Oxidoreductase
	Interleukin-2	IL2	P60568	CHEMBL5880	Secreted protein
	Voltage-gated potassium channel subunit Kv1.3	KCNA3	P22001	CHEMBL4633	Voltage-gated ion channel
	Glucagon receptor	GCGR	P47871	CHEMBL1985	Family B G protein-coupled receptor
	Alpha-1a adrenergic receptor	ADRA1A	P35348	CHEMBL229	Family A G protein-coupled receptor
	Alpha-1b adrenergic receptor	ADRA1B	P35368	CHEMBL232	Family A G protein-coupled receptor
	C-C chemokine receptor type 6	CCR6	P51684	CHEMBL4423	Family A G protein-coupled receptor
	Interleukin-8 receptor A	CXCR1	P25024	CHEMBL4029	Family A G protein-coupled receptor
	Carbonic anhydrase III	CA3	P07451	CHEMBL2885	Lyase
	Protein kinase C gamma	PRKCG	P05129	CHEMBL2938	Kinase
	Proto-oncogene vav	VAV1	P15498	CHEMBL3259472	Unclassified protein
	Transient receptor potential cation channel subfamily V member 4 (by homology)	TRPV4	Q9HBA0	CHEMBL3119	Voltage-gated ion channel
	Protein phosphatase 2A regulatory subunit B'	PTPA	Q15257	CHEMBL2505	Phosphatase
	HLA class I histocompatibility antigen A-3	HLA-A	P04439	CHEMBL2632	Surface antigen
	RAS guanyl releasing protein 3	RASGRP3	Q8IV61	CHEMBL3638	Other cytosolic protein
	RAS guanyl-releasing protein 1	RASGRP1	O95267	CHEMBL5953	Other cytosolic protein
	Proteinase-activated receptor 2	F2RL1	P55085	CHEMBL5963	Family A G protein-coupled receptor
	Dual specificity phosphatase Cdc25B	CDC25B	P30305	CHEMBL4804	Phosphatase
	Vacuolar ATP synthase subunit S1	ATP6AP1	Q15904	CHEMBL4790	Hydrolase
	Subtilisin/kexin type 7	PCSK7	Q16549	CHEMBL2232	Protease
	Glucose-6-phosphate translocase	SLC37A4	O43826	CHEMBL3217398	Electrochemical transporter
	Platelet activating factor receptor	PTAFR	P25105	CHEMBL250	Family A G protein-coupled receptor
	Glutathione S-transferase Mu 1	GSTM1	P09488	CHEMBL2081	Enzyme
	Mu opioid receptor	OPRM1	P35372	CHEMBL233	Family A G protein-coupled receptor
	Kappa Opioid receptor	OPRK1	P41145	CHEMBL237	Family A G protein-coupled receptor
	Nitric oxide synthase, inducible (by homology)	NOS2	P35228	CHEMBL4481	Enzyme
	FK506-binding protein 1A	FKBP1A	P62942	CHEMBL1902	Isomerase
	Glutaminase kidney isoform, mitochondrial	GLS	O94925	CHEMBL2146302	Enzyme
	Phospholipase A2 group IIA	PLA2G2A	P14555	CHEMBL3474	Enzyme
	Phospholipase A2 group 1B	PLA2G1B	P04054	CHEMBL4426	Enzyme
	Thromboxane A2 receptor	TBXA2R	P21731	CHEMBL2069	Family A G protein-coupled receptor
	Adenosine A1 receptor (by homology)	ADORA1	P30542	CHEMBL226	Family A G protein-coupled receptor
	Phosphodiesterase 4D	PDE4D	Q08499	CHEMBL288	Phosphodiesterase
	Motilin receptor	MLNR	O43193	CHEMBL2203	Family A G protein-coupled receptor
	Liver glycogen phosphorylase	PYGL	P06737	CHEMBL2568	Enzyme
	Apoptosis regulator Bcl-2	BCL2	P10415	CHEMBL4860	Other ion channel
	Thymidylate synthase (by homology)	TYMS	P04818	CHEMBL1952	Transferase
	Methionine aminopeptidase 2	METAP2	P50579	CHEMBL3922	Protease
	Gamma-secretase	PSEN2	P49810	CHEMBL2094135	Protease
	G-protein coupled receptor kinase 2	GRK2	P25098	CHEMBL4079	Kinase
wilfoside C1N	Proto-oncogene c-JUN	JUN	P05412	CHEMBL4977	Transcription factor
	Protein kinase C alpha	PRKCA	P17252	CHEMBL299	Kinase
	Protein phosphatase 2C beta	PPM1B	O75688	CHEMBL2845	Phosphatase
	Protein-tyrosine phosphatase 1B	PTPN1	P18031	CHEMBL335	Phosphatase
	Serine/threonine protein phosphatase PP1-gamma catalytic subunit	PPP1CC	P36873	CHEMBL4438	Phosphatase
	Serine/threonine protein phosphatase 2A, catalytic subunit, alpha isoform	PPP2CA	P67775	CHEMBL4703	Phosphatase
	Serine/threonine protein phosphatase 2A, 56 kDa regulatory subunit, alpha isoform	PPP2R5A	Q15172	CHEMBL4763	Phosphatase
	Protein kinase C delta	PRKCD	Q05655	CHEMBL2996	Kinase
	Protein kinase C beta	PRKCB	P05771	CHEMBL3045	Kinase
	Protein kinase C epsilon	PRKCE	Q02156	CHEMBL3582	Kinase
	Protein kinase C eta	PRKCH	P24723	CHEMBL3616	Kinase
	Protein kinase C theta	PRKCQ	Q04759	CHEMBL3920	Kinase
	Nuclear receptor ROR-gamma	RORC	P51449	CHEMBL1741186	Nuclear receptor
	Signal transducer and activator of transcription 3	STAT3	P40763	CHEMBL4026	Transcription factor
	Zinc finger protein GLI1	GLI1	P08151	CHEMBL5461	Transcription factor
	Thrombin	F2	P00734	CHEMBL204	Protease
	Phosphodiesterase 4D	PDE4D	Q08499	CHEMBL288	Phosphodiesterase
	Vanilloid receptor (by homology)	TRPV1	Q8NER1	CHEMBL4794	Voltage-gated ion channel
	Glycine receptor subunit alpha-1	GLRA1	P23415	CHEMBL5845	Ligand-gated ion channel
	Glycine receptor subunit alpha-2	GLRA2	P23416	CHEMBL5871	Ligand-gated ion channel
	Isoleucyl-tRNA synthetase	IARS	P41252	CHEMBL3235	Enzyme
	Apoptosis regulator Bcl-X	BCL2L1	Q07817	CHEMBL4625	Other ion channel
	Squalene synthetase (by homology)	FDFT1	P37268	CHEMBL3338	Enzyme
	Cyclooxygenase-2	PTGS2	P35354	CHEMBL230	Oxidoreductase
	11-beta-hydroxysteroid dehydrogenase 2	HSD11B2	P80365	CHEMBL3746	Enzyme
	11-beta-hydroxysteroid dehydrogenase 1	HSD11B1	P28845	CHEMBL4235	Enzyme
	Tubulin--tyrosine ligase	TTL	Q8NG68	CHEMBL5549	Enzyme
	Voltage-gated potassium channel subunit Kv1.3	KCNA3	P22001	CHEMBL4633	Voltage-gated ion channel
	Protein farnesyltransferase	FNTA	P49354	CHEMBL2094108	Enzyme
	Geranylgeranyl transferase type I	PGGT1B	P53609	CHEMBL2095164	Enzyme
	Sarcoplasmic/endoplasmic reticulum calcium ATPase 1	ATP2A1	O14983	CHEMBL3136	Hydrolase
	Androgen Receptor	AR	P10275	CHEMBL1871	Nuclear receptor
	Proteinase-activated receptor 2	F2RL1	P55085	CHEMBL5963	Family A G protein-coupled receptor
	Interleukin-8 receptor A	CXCR1	P25024	CHEMBL4029	Family A G protein-coupled receptor
	Protein phosphatase 2A regulatory subunit B'	PTPA	Q15257	CHEMBL2505	Phosphatase
	Platelet activating factor receptor	PTAFR	P25105	CHEMBL250	Family A G protein-coupled receptor
	Interleukin-2	IL2	P60568	CHEMBL5880	Secreted protein
	Protein kinase C gamma	PRKCG	P05129	CHEMBL2938	Kinase
	Proto-oncogene vav	VAV1	P15498	CHEMBL3259472	Unclassified protein
	Transient receptor potential cation channel subfamily V member 4 (by homology)	TRPV4	Q9HBA0	CHEMBL3119	Voltage-gated ion channel
	Subtilisin/kexin type 7	PCSK7	Q16549	CHEMBL2232	Protease
	Glutathione S-transferase Mu 1	GSTM1	P09488	CHEMBL2081	Enzyme
	Mu opioid receptor	OPRM1	P35372	CHEMBL233	Family A G protein-coupled receptor
	Kappa Opioid receptor	OPRK1	P41145	CHEMBL237	Family A G protein-coupled receptor
	Cytochrome P450 19A1	CYP19A1	P11511	CHEMBL1978	Cytochrome P450
	Phospholipase A2 group IIA	PLA2G2A	P14555	CHEMBL3474	Enzyme
	Phospholipase A2 group 1B	PLA2G1B	P04054	CHEMBL4426	Enzyme
	Sodium/potassium-transporting ATPase alpha-1 chain	ATP1A1	P05023	CHEMBL1807	Primary active transporter
	HMG-CoA reductase (by homology)	HMGCR	P04035	CHEMBL402	Oxidoreductase
	Vacuolar ATP synthase subunit S1	ATP6AP1	Q15904	CHEMBL4790	Hydrolase
	Adenosine A1 receptor (by homology)	ADORA1	P30542	CHEMBL226	Family A G protein-coupled receptor
	Telomerase reverse transcriptase	TERT	O14746	CHEMBL2916	Enzyme
	Squalene monooxygenase (by homology)	SQLE	Q14534	CHEMBL3592	Enzyme
	Thromboxane A2 receptor	TBXA2R	P21731	CHEMBL2069	Family A G protein-coupled receptor
	Nitric oxide synthase, inducible (by homology)	NOS2	P35228	CHEMBL4481	Enzyme
	Methionine aminopeptidase 2	METAP2	P50579	CHEMBL3922	Protease
	Mineralocorticoid receptor	NR3C2	P08235	CHEMBL1994	Nuclear receptor
	ATP-binding cassette sub-family G member 2	ABCG2	Q9UNQ0	CHEMBL5393	Primary active transporter
	Dual specificity protein phosphatase 3	DUSP3	P51452	CHEMBL2635	Phosphatase
	Neurokinin 1 receptor (by homology)	TACR1	P25103	CHEMBL249	Family A G protein-coupled receptor
	Programmed cell death protein 4	PDCD4	Q53EL6	CHEMBL1781868	Unclassified protein
	Glucocorticoid receptor	NR3C1	P04150	CHEMBL2034	Nuclear receptor
	Matrix metalloproteinase 9	MMP9	P14780	CHEMBL321	Protease
	Motilin receptor	MLNR	O43193	CHEMBL2203	Family A G protein-coupled receptor
	Toll-like receptor (TLR7/TLR9)	TLR9	Q9NR96	CHEMBL5804	Toll-like and Il-1 receptors
	Ribosomal protein S6 kinase alpha 5	RPS6KA5	O75582	CHEMBL4237	Kinase
	Interleukin-1 beta	IL1B	P01584	CHEMBL1909490	Secreted protein
	Alpha-1a adrenergic receptor (by homology)	ADRA1A	P35348	CHEMBL229	Family A G protein-coupled receptor
	Gamma-secretase	PSEN2	P49810	CHEMBL2094135	Protease
	Delta opioid receptor	OPRD1	P41143	CHEMBL236	Family A G protein-coupled receptor
	P-glycoprotein 1	ABCB1	P08183	CHEMBL4302	Primary active transporter
	Inhibitor of nuclear factor kappa B kinase beta subunit	IKBKB	O14920	CHEMBL1991	Kinase
	Glucose transporter	SLC2A1	P11166	CHEMBL2535	Electrochemical transporter
	Brain adenylate cyclase 1	ADCY1	Q08828	CHEMBL2899	Enzyme
	Vascular endothelial growth factor receptor 2	KDR	P35968	CHEMBL279	Kinase
	Apoptosis regulator Bcl-2	BCL2	P10415	CHEMBL4860	Other ion channel
	Protein phosphatase 2C alpha	PPM1A	P35813	CHEMBL2437	Phosphatase
	Progesterone receptor	PGR	P06401	CHEMBL208	Nuclear receptor
	Dual specificity phosphatase Cdc25A	CDC25A	P30304	CHEMBL3775	Phosphatase
	Leukocyte adhesion glycoprotein LFA-1 alpha	ITGAL	P20701	CHEMBL1803	Adhesion
	Vitamin D receptor	VDR	P11473	CHEMBL1977	Nuclear receptor
	Sodium/glucose cotransporter 2	SLC5A2	P31639	CHEMBL3884	Electrochemical transporter
	Ghrelin receptor	GHSR	Q92847	CHEMBL4616	Family A G protein-coupled receptor
	Corticosteroid binding globulin	SERPINA6	P08185	CHEMBL2421	Secreted protein
	Glutaminase kidney isoform, mitochondrial	GLS	O94925	CHEMBL2146302	Enzyme
	Glucagon receptor	GCGR	P47871	CHEMBL1985	Family B G protein-coupled receptor
	Alpha-1b adrenergic receptor	ADRA1B	P35368	CHEMBL232	Family A G protein-coupled receptor
	C-C chemokine receptor type 6	CCR6	P51684	CHEMBL4423	Family A G protein-coupled receptor
	Cholecystokinin B receptor	CCKBR	P32239	CHEMBL298	Family A G protein-coupled receptor
	DNA polymerase alpha subunit	POLA1	P09884	CHEMBL1828	Transferase
	DNA polymerase beta	POLB	P06746	CHEMBL2392	Enzyme
	Acetylcholinesterase	ACHE	P22303	CHEMBL220	Hydrolase
	Glycogen synthase kinase-3 beta	GSK3B	P49841	CHEMBL262	Kinase
	Norepinephrine transporter	SLC6A2	P23975	CHEMBL222	Electrochemical transporter
	Neurokinin 2 receptor	TACR2	P21452	CHEMBL2327	Family A G protein-coupled receptor
	Dopamine transporter	SLC6A3	Q01959	CHEMBL238	Electrochemical transporter
	Endothelin receptor ET-B	EDNRB	P24530	CHEMBL1785	Family A G protein-coupled receptor
	FK506-binding protein 1A	FKBP1A	P62942	CHEMBL1902	Isomerase
	Dual specificity phosphatase Cdc25B	CDC25B	P30305	CHEMBL4804	Phosphatase
	Ras-related protein Rap-1A	RAP1A	P62834	CHEMBL1255139	Unclassified protein
wilfoside KIN	Protein kinase C delta (by homology)	PRKCD	Q05655	CHEMBL2996	Kinase
	Proto-oncogene c-JUN	JUN	P05412	CHEMBL4977	Transcription factor
	Vanilloid receptor (by homology)	TRPV1	Q8NER1	CHEMBL4794	Voltage-gated ion channel
	Protein kinase C alpha	PRKCA	P17252	CHEMBL299	Kinase
	Squalene synthetase (by homology)	FDFT1	P37268	CHEMBL3338	Enzyme
	Thrombin	F2	P00734	CHEMBL204	Protease
	Zinc finger protein GLI1	GLI1	P08151	CHEMBL5461	Transcription factor
	Protein kinase C beta	PRKCB	P05771	CHEMBL3045	Kinase
	Protein kinase C epsilon	PRKCE	Q02156	CHEMBL3582	Kinase
	Protein kinase C eta	PRKCH	P24723	CHEMBL3616	Kinase
	Protein kinase C theta	PRKCQ	Q04759	CHEMBL3920	Kinase
	Protein phosphatase 2C beta	PPM1B	O75688	CHEMBL2845	Phosphatase
	Protein-tyrosine phosphatase 1B	PTPN1	P18031	CHEMBL335	Phosphatase
	Serine/threonine protein phosphatase PP1-gamma catalytic subunit	PPP1CC	P36873	CHEMBL4438	Phosphatase
	Serine/threonine protein phosphatase 2A, catalytic subunit, alpha isoform	PPP2CA	P67775	CHEMBL4703	Phosphatase
	Serine/threonine protein phosphatase 2A, 56 kDa regulatory subunit, alpha isoform	PPP2R5A	Q15172	CHEMBL4763	Phosphatase
	P-glycoprotein 1	ABCB1	P08183	CHEMBL4302	Primary active transporter
	Inhibitor of nuclear factor kappa B kinase beta subunit	IKBKB	O14920	CHEMBL1991	Kinase
	DNA polymerase beta (by homology)	POLB	P06746	CHEMBL2392	Enzyme
	Endothelin receptor ET-A (by homology)	EDNRA	P25101	CHEMBL252	Family A G protein-coupled receptor
	Nuclear receptor ROR-gamma	RORC	P51449	CHEMBL1741186	Nuclear receptor
	Sodium/potassium-transporting ATPase alpha-1 chain	ATP1A1	P05023	CHEMBL1807	Primary active transporter
	Signal transducer and activator of transcription 3	STAT3	P40763	CHEMBL4026	Transcription factor
	Low molecular weight phosphotyrosine protein phosphatase	ACP1	P24666	CHEMBL4903	Phosphatase
	Heat shock protein HSP 90-alpha	HSP90AA1	P07900	CHEMBL3880	Other cytosolic protein
	Phosphodiesterase 4D	PDE4D	Q08499	CHEMBL288	Phosphodiesterase
	Carbonic anhydrase II	CA2	P00918	CHEMBL205	Lyase
	Carbonic anhydrase VII	CA7	P43166	CHEMBL2326	Lyase
	Carbonic anhydrase I	CA1	P00915	CHEMBL261	Lyase
	Telomerase reverse transcriptase	TERT	O14746	CHEMBL2916	Enzyme
	Carbonic anhydrase VI	CA6	P23280	CHEMBL3025	Lyase
	Carbonic anhydrase XII	CA12	O43570	CHEMBL3242	Lyase
	Carbonic anhydrase XIV	CA14	Q9ULX7	CHEMBL3510	Lyase
	Carbonic anhydrase IX	CA9	Q16790	CHEMBL3594	Lyase
	Carbonic anhydrase IV	CA4	P22748	CHEMBL3729	Lyase
	Carbonic anhydrase XIII	CA13	Q8N1Q1	CHEMBL3912	Lyase
	Carbonic anhydrase VB	CA5B	Q9Y2D0	CHEMBL3969	Lyase
	Carbonic anhydrase VA	CA5A	P35218	CHEMBL4789	Lyase
	Beta amyloid A4 protein	APP	P05067	CHEMBL2487	Membrane receptor
	Apoptosis regulator Bcl-X	BCL2L1	Q07817	CHEMBL4625	Other ion channel
	Cyclooxygenase-2	PTGS2	P35354	CHEMBL230	Oxidoreductase
	Beta-secretase 1	BACE1	P56817	CHEMBL4822	Protease
	Tubulin--tyrosine ligase	TTL	Q8NG68	CHEMBL5549	Enzyme
	Squalene monooxygenase (by homology)	SQLE	Q14534	CHEMBL3592	Enzyme
	11-beta-hydroxysteroid dehydrogenase 2	HSD11B2	P80365	CHEMBL3746	Enzyme
	11-beta-hydroxysteroid dehydrogenase 1	HSD11B1	P28845	CHEMBL4235	Enzyme
	Phosphodiesterase 5A	PDE5A	O76074	CHEMBL1827	Phosphodiesterase
	Aldose reductase	AKR1B1	P15121	CHEMBL1900	Enzyme
	Phosphodiesterase 9A	PDE9A	O76083	CHEMBL3535	Phosphodiesterase
	Phosphodiesterase 1B	PDE1B	Q01064	CHEMBL4425	Phosphodiesterase
	Aldo-keto reductase family 1 member B10	AKR1B10	O60218	CHEMBL5983	Enzyme
	Glycine receptor subunit alpha-1	GLRA1	P23415	CHEMBL5845	Ligand-gated ion channel
	Glycine receptor subunit alpha-2	GLRA2	P23416	CHEMBL5871	Ligand-gated ion channel
	Matrix metalloproteinase 2	MMP2	P08253	CHEMBL333	Protease
	Matrix metalloproteinase 12	MMP12	P39900	CHEMBL4393	Protease
	Matrix metalloproteinase 13	MMP13	P45452	CHEMBL280	Protease
	Protein farnesyltransferase	FNTA	P49354	CHEMBL2094108	Enzyme
	Geranylgeranyl transferase type I	PGGT1B	P53609	CHEMBL2095164	Enzyme
	Isoleucyl-tRNA synthetase	IARS	P41252	CHEMBL3235	Enzyme
	Androgen Receptor	AR	P10275	CHEMBL1871	Nuclear receptor
	Serotonin transporter	SLC6A4	P31645	CHEMBL228	Electrochemical transporter
	Dopamine transporter	SLC6A3	Q01959	CHEMBL238	Electrochemical transporter
	Sarcoplasmic/endoplasmic reticulum calcium ATPase 1	ATP2A1	O14983	CHEMBL3136	Hydrolase
	Cytochrome P450 19A1	CYP19A1	P11511	CHEMBL1978	Cytochrome P450
	HMG-CoA reductase (by homology)	HMGCR	P04035	CHEMBL402	Oxidoreductase
	Interleukin-2	IL2	P60568	CHEMBL5880	Secreted protein
	Voltage-gated potassium channel subunit Kv1.3	KCNA3	P22001	CHEMBL4633	Voltage-gated ion channel
	Glucagon receptor	GCGR	P47871	CHEMBL1985	Family B G protein-coupled receptor
	Alpha-1a adrenergic receptor	ADRA1A	P35348	CHEMBL229	Family A G protein-coupled receptor
	Alpha-1b adrenergic receptor	ADRA1B	P35368	CHEMBL232	Family A G protein-coupled receptor
	C-C chemokine receptor type 6	CCR6	P51684	CHEMBL4423	Family A G protein-coupled receptor
	Interleukin-8 receptor A	CXCR1	P25024	CHEMBL4029	Family A G protein-coupled receptor
	Carbonic anhydrase III	CA3	P07451	CHEMBL2885	Lyase
	Protein kinase C gamma	PRKCG	P05129	CHEMBL2938	Kinase
	Proto-oncogene vav	VAV1	P15498	CHEMBL3259472	Unclassified protein
	Transient receptor potential cation channel subfamily V member 4 (by homology)	TRPV4	Q9HBA0	CHEMBL3119	Voltage-gated ion channel
	Protein phosphatase 2A regulatory subunit B'	PTPA	Q15257	CHEMBL2505	Phosphatase
	RAS guanyl releasing protein 3	RASGRP3	Q8IV61	CHEMBL3638	Other cytosolic protein
	RAS guanyl-releasing protein 1	RASGRP1	O95267	CHEMBL5953	Other cytosolic protein
	Proteinase-activated receptor 2	F2RL1	P55085	CHEMBL5963	Family A G protein-coupled receptor
	Dual specificity phosphatase Cdc25B	CDC25B	P30305	CHEMBL4804	Phosphatase
	Vacuolar ATP synthase subunit S1	ATP6AP1	Q15904	CHEMBL4790	Hydrolase
	Subtilisin/kexin type 7	PCSK7	Q16549	CHEMBL2232	Protease
	Glucose-6-phosphate translocase	SLC37A4	O43826	CHEMBL3217398	Electrochemical transporter
	Platelet activating factor receptor	PTAFR	P25105	CHEMBL250	Family A G protein-coupled receptor
	Glutathione S-transferase Mu 1	GSTM1	P09488	CHEMBL2081	Enzyme
	Mu opioid receptor	OPRM1	P35372	CHEMBL233	Family A G protein-coupled receptor
	Kappa Opioid receptor	OPRK1	P41145	CHEMBL237	Family A G protein-coupled receptor
	Nitric oxide synthase, inducible (by homology)	NOS2	P35228	CHEMBL4481	Enzyme
	FK506-binding protein 1A	FKBP1A	P62942	CHEMBL1902	Isomerase
	Phospholipase A2 group IIA	PLA2G2A	P14555	CHEMBL3474	Enzyme
	Phospholipase A2 group 1B	PLA2G1B	P04054	CHEMBL4426	Enzyme
	Thromboxane A2 receptor	TBXA2R	P21731	CHEMBL2069	Family A G protein-coupled receptor
	Adenosine A1 receptor (by homology)	ADORA1	P30542	CHEMBL226	Family A G protein-coupled receptor
	Motilin receptor	MLNR	O43193	CHEMBL2203	Family A G protein-coupled receptor
	Liver glycogen phosphorylase	PYGL	P06737	CHEMBL2568	Enzyme
	Methionine aminopeptidase 2	METAP2	P50579	CHEMBL3922	Protease
	Gamma-secretase	PSEN2	P49810	CHEMBL2094135	Protease
	Toll-like receptor (TLR7/TLR9)	TLR9	Q9NR96	CHEMBL5804	Toll-like and Il-1 receptors
	Mineralocorticoid receptor	NR3C2	P08235	CHEMBL1994	Nuclear receptor
